# Supplementary material for: A negative feedback loop between fibroadipogenic progenitors and muscle fibres involving endothelin promotes human muscle fibrosis
Source: J Cachexia Sarcopenia Muscle. 2022 Mar 22;13(3):1771–84. doi: 10.1002/jcsm.12974 (PMC9178170; doi:10.1002/jcsm.12974)
Supplement: Supplementary file 1 — Table S1a Table of Upregulated genes in FibMct FAPs vs Mct FAPs [file JCSM-13-1771-s004.xlsx]

## Sheet: Table_Upregulated_FibMct_vs_Mct
Table of Upregulated genes in FibMct FAPs vs Mct FAPs
external_gene_name	ensembl_gene_id	logFC	P,Value	adj,P,Val	Entrez_Gene_ID	Probe_Id	description	receptor	outcyte	score
CDH6	ENSG00000113361	3.81542	9.95046e-08	0.000914895	1004	ILMN_1766675	cadherin 6 [Source:HGNC Symbol;Acc:HGNC:1765]
DENND2A	ENSG00000146966	2.72757	2.80678e-07	0.00132346	27147	ILMN_1666503	DENN domain containing 2A [Source:HGNC Symbol;Acc:HGNC:22212]
RAB11FIP1	ENSG00000156675	2.38017	9.75008e-07	0.00242625	80223	ILMN_1692219	RAB11 family interacting protein 1 [Source:HGNC Symbol;Acc:HGNC:30265]
TNFRSF19	ENSG00000127863	4.3207	1.09481e-06	0.00242625	55504	ILMN_1704154	TNF receptor superfamily member 19 [Source:HGNC Symbol;Acc:HGNC:11915]	receptor
LTBP4	ENSG00000090006	3.2798	1.21804e-06	0.00242625	8425	ILMN_1665219	latent transforming growth factor beta binding protein 4 [Source:HGNC Symbol;Acc:HGNC:6717]		Signal peptide	0.9997
COLEC12	ENSG00000158270	2.23219	1.3194e-06	0.00242625	81035	ILMN_1689088	collectin subfamily member 12 [Source:HGNC Symbol;Acc:HGNC:16016]
FOXF1	ENSG00000103241	3.3688	1.51309e-06	0.00252948	2294	ILMN_1680973	forkhead box F1 [Source:HGNC Symbol;Acc:HGNC:3809]		UPS	0.5345
TCF21	ENSG00000118526	4.07078	1.82781e-06	0.00280097	6943	ILMN_1766712	transcription factor 21 [Source:HGNC Symbol;Acc:HGNC:11632]		UPS	0.5293
MAPK10	ENSG00000109339	2.67357	2.39945e-06	0.00296386	5602	ILMN_1748281	mitogen-activated protein kinase 10 [Source:HGNC Symbol;Acc:HGNC:6872]
WLS	ENSG00000116729	1.77264	2.69753e-06	0.00296386	79971	ILMN_2283325	wntless Wnt ligand secretion mediator [Source:HGNC Symbol;Acc:HGNC:30238]		Transmembrane	0.9796
QSOX1	ENSG00000116260	1.86844	2.71668e-06	0.00296386	5768	ILMN_2411282	quiescin sulfhydryl oxidase 1 [Source:HGNC Symbol;Acc:HGNC:9756]		Signal peptide	0.9976
TCF21	ENSG00000118526	3.26694	2.90116e-06	0.00296386	6943	ILMN_1719351	transcription factor 21 [Source:HGNC Symbol;Acc:HGNC:11632]		UPS	0.5293
TLE1	ENSG00000196781	1.67925	3.49166e-06	0.00337937	7088	ILMN_1751572	transducin like enhancer of split 1 [Source:HGNC Symbol;Acc:HGNC:11837]
TCF21	ENSG00000118526	4.24048	4.66957e-06	0.00394646	6943	ILMN_1728570	transcription factor 21 [Source:HGNC Symbol;Acc:HGNC:11632]		UPS	0.5293
CASP1	ENSG00000137752	2.05433	4.88477e-06	0.00394646	834	ILMN_2326512	caspase 1 [Source:HGNC Symbol;Acc:HGNC:1499]
IGFBP5	ENSG00000115461	2.48501	6.20749e-06	0.00475623	3488	ILMN_2132982	insulin like growth factor binding protein 5 [Source:HGNC Symbol;Acc:HGNC:5474]
SLC2A8	ENSG00000136856	1.80538	9.37865e-06	0.00638756	29988	ILMN_1724609	solute carrier family 2 member 8 [Source:HGNC Symbol;Acc:HGNC:13812]
MAP3K20	ENSG00000091436	1.56212	1.05879e-05	0.00695358	51776	ILMN_1698803	mitogen-activated protein kinase kinase kinase 20 [Source:HGNC Symbol;Acc:HGNC:17797]
IGFBP5	ENSG00000115461	2.73355	1.18853e-05	0.00724585	3488	ILMN_1750324	insulin like growth factor binding protein 5 [Source:HGNC Symbol;Acc:HGNC:5474]
KCNJ2	ENSG00000123700	2.01708	1.21311e-05	0.00724585	3759	ILMN_1780334	potassium voltage-gated channel subfamily J member 2 [Source:HGNC Symbol;Acc:HGNC:6263]
WLS	ENSG00000116729	1.71624	1.24305e-05	0.00724585	79971	ILMN_1671260	wntless Wnt ligand secretion mediator [Source:HGNC Symbol;Acc:HGNC:30238]		Transmembrane	0.9796
QSOX1	ENSG00000116260	1.73273	1.31057e-05	0.00724585	5768	ILMN_1758229	quiescin sulfhydryl oxidase 1 [Source:HGNC Symbol;Acc:HGNC:9756]		Signal peptide	0.9976
WLS	ENSG00000116729	1.73858	1.40275e-05	0.00724585	79971	ILMN_1753913	wntless Wnt ligand secretion mediator [Source:HGNC Symbol;Acc:HGNC:30238]		Transmembrane	0.9796
MATN2	ENSG00000132561	4.21176	1.61133e-05	0.00759763	4147	ILMN_1694840	matrilin 2 [Source:HGNC Symbol;Acc:HGNC:6908]		Signal peptide	0.945
PCDH18	ENSG00000189184	2.52321	1.83813e-05	0.00801309	54510	ILMN_2229877	protocadherin 18 [Source:HGNC Symbol;Acc:HGNC:14268]
STOM	ENSG00000148175	2.80061	1.98467e-05	0.00801309	2040	ILMN_1696419	stomatin [Source:HGNC Symbol;Acc:HGNC:3383]		Transmembrane	0.9975
MIPEP	ENSG00000027001	1.80398	2.1168e-05	0.00801309	4285	ILMN_1669070	mitochondrial intermediate peptidase [Source:HGNC Symbol;Acc:HGNC:7104]
FOXF2	ENSG00000137273	2.5356	2.13175e-05	0.00801309	2295	ILMN_1674934	forkhead box F2 [Source:HGNC Symbol;Acc:HGNC:3810]		UPS	0.5017
COL7A1	ENSG00000114270	2.32236	2.22235e-05	0.00801309	1294	ILMN_1751161	collagen type VII alpha 1 chain [Source:HGNC Symbol;Acc:HGNC:2214]		Signal peptide	0.7981
CASP1	ENSG00000137752	2.16519	2.8023e-05	0.00812302	834	ILMN_2326509	caspase 1 [Source:HGNC Symbol;Acc:HGNC:1499]
KLHL13	ENSG00000003096	2.19939	2.81888e-05	0.00812302	90293	ILMN_2140510	kelch like family member 13 [Source:HGNC Symbol;Acc:HGNC:22931]
MYLK	ENSG00000065534	2.31132	2.84233e-05	0.00812302	4638	ILMN_1691476	myosin light chain kinase [Source:HGNC Symbol;Acc:HGNC:7590]
SMPDL3A	ENSG00000172594	2.29025	2.88125e-05	0.00812302	10924	ILMN_1796349	sphingomyelin phosphodiesterase acid like 3A [Source:HGNC Symbol;Acc:HGNC:17389]
GBP2	ENSG00000162645	2.23786	2.96096e-05	0.00812302	2634	ILMN_1774077	guanylate binding protein 2 [Source:HGNC Symbol;Acc:HGNC:4183]		Transmembrane	0.567
PLEKHA6	ENSG00000143850	1.59067	3.03844e-05	0.00812302	22874	ILMN_1797557	pleckstrin homology domain containing A6 [Source:HGNC Symbol;Acc:HGNC:17053]
OSGIN1	ENSG00000140961	1.89866	3.53801e-05	0.00891239	29948	ILMN_1795963	oxidative stress induced growth inhibitor 1 [Source:HGNC Symbol;Acc:HGNC:30093]
SEPT5	ENSG00000184702	2.04138	3.68415e-05	0.0089142	5413	ILMN_1789627	septin 5 [Source:HGNC Symbol;Acc:HGNC:9164]
RASL12	ENSG00000103710	3.14745	3.8561e-05	0.00895099	51285	ILMN_1806403	RAS like family 12 [Source:HGNC Symbol;Acc:HGNC:30289]
HSPA1B	ENSG00000224501	1.6144	3.95003e-05	0.00896754	3304	ILMN_1660436	heat shock protein family A (Hsp70) member 1B [Source:HGNC Symbol;Acc:HGNC:5233]
LRIG3	ENSG00000139263	2.02991	4.29047e-05	0.00899166	121227	ILMN_2075757	leucine rich repeats and immunoglobulin like domains 3 [Source:HGNC Symbol;Acc:HGNC:30991]		Signal peptide	0.8722
FGF13	ENSG00000129682	2.48771	4.31083e-05	0.00899166	2258	ILMN_1671777	fibroblast growth factor 13 [Source:HGNC Symbol;Acc:HGNC:3670]
LRIG1	ENSG00000144749	2.0681	4.35183e-05	0.00899166	26018	ILMN_2128795	leucine rich repeats and immunoglobulin like domains 1 [Source:HGNC Symbol;Acc:HGNC:17360]		Signal peptide	0.9988
ABCC4	ENSG00000125257	1.559	5.52157e-05	0.00984399	10257	ILMN_1788457	ATP binding cassette subfamily C member 4 [Source:HGNC Symbol;Acc:HGNC:55]
ITM2C	ENSG00000135916	2.16458	5.88504e-05	0.010114	81618	ILMN_2366041	integral membrane protein 2C [Source:HGNC Symbol;Acc:HGNC:6175]		Transmembrane	0.8294
GRK5	ENSG00000198873	1.65793	6.04856e-05	0.0102589	2869	ILMN_2096719	G protein-coupled receptor kinase 5 [Source:HGNC Symbol;Acc:HGNC:4544]	receptor
MBP	ENSG00000197971	2.32828	6.29637e-05	0.0103378	4155	ILMN_1672660	myelin basic protein [Source:HGNC Symbol;Acc:HGNC:6925]
ATP8B4	ENSG00000104043	2.8264	6.52558e-05	0.0105262	79895	ILMN_1783956	ATPase phospholipid transporting 8B4 (putative) [Source:HGNC Symbol;Acc:HGNC:13536]		Transmembrane	0.824
SEMA3A	ENSG00000075213	2.57868	8.32576e-05	0.0123957	10371	ILMN_1765641	semaphorin 3A [Source:HGNC Symbol;Acc:HGNC:10723]
ACVRL1	ENSG00000139567	1.74825	8.50512e-05	0.012512	94	ILMN_3250257	activin A receptor like type 1 [Source:HGNC Symbol;Acc:HGNC:175]	receptor	Signal peptide	0.9795
SPON2	ENSG00000159674	2.38991	9.73943e-05	0.0137994	10417	ILMN_1676099	spondin 2 [Source:HGNC Symbol;Acc:HGNC:11253]		Signal peptide	0.7905
NID2	ENSG00000087303	1.50439	0.00010605	0.0144889	22795	ILMN_1698706	nidogen 2 [Source:HGNC Symbol;Acc:HGNC:13389]		Signal peptide	0.8594
PCDH18	ENSG00000189184	2.29817	0.000113923	0.0148681	54510	ILMN_1799026	protocadherin 18 [Source:HGNC Symbol;Acc:HGNC:14268]
PTN	ENSG00000105894	1.81411	0.000114985	0.0148681	5764	ILMN_1813753	pleiotrophin [Source:HGNC Symbol;Acc:HGNC:9630]		Signal peptide	0.898
MEIS1	ENSG00000143995	2.79772	0.000116331	0.0148681	4211	ILMN_1705685	Meis homeobox 1 [Source:HGNC Symbol;Acc:HGNC:7000]
LRIG1	ENSG00000144749	1.75635	0.000119071	0.0148681	26018	ILMN_1707342	leucine rich repeats and immunoglobulin like domains 1 [Source:HGNC Symbol;Acc:HGNC:17360]		Signal peptide	0.9988
STOM	ENSG00000148175	2.47506	0.000119572	0.0148681	2040	ILMN_1766657	stomatin [Source:HGNC Symbol;Acc:HGNC:3383]		Transmembrane	0.9975
SLC2A12	ENSG00000146411	2.56036	0.000127723	0.0151529	154091	ILMN_1766261	solute carrier family 2 member 12 [Source:HGNC Symbol;Acc:HGNC:18067]
SEL1L3	ENSG00000091490	1.96768	0.000136479	0.0155883	23231	ILMN_1797822	SEL1L family member 3 [Source:HGNC Symbol;Acc:HGNC:29108]
FBLN1	ENSG00000077942	3.40878	0.000137456	0.0156029	2192	ILMN_1722713	fibulin 1 [Source:HGNC Symbol;Acc:HGNC:3600]		Signal peptide	0.9549
ELANE	ENSG00000277571	1.54501	0.000145518	0.0157449	1991	ILMN_1706635	elastase, neutrophil expressed [Source:HGNC Symbol;Acc:HGNC:3309]
ANGPT1	ENSG00000154188	1.74735	0.000150162	0.0157449	284	ILMN_1677723	angiopoietin 1 [Source:HGNC Symbol;Acc:HGNC:484]
IGF2BP3	ENSG00000136231	1.72516	0.000158284	0.0160194	10643	ILMN_1807423	insulin like growth factor 2 mRNA binding protein 3 [Source:HGNC Symbol;Acc:HGNC:28868]
DCN	ENSG00000011465	2.75742	0.000162117	0.0161483	1634	ILMN_1768227	decorin [Source:HGNC Symbol;Acc:HGNC:2705]
MFAP4	ENSG00000166482	2.21044	0.000166238	0.0164352	4239	ILMN_1766914	microfibril associated protein 4 [Source:HGNC Symbol;Acc:HGNC:7035]		Signal peptide	0.9983
ABCC4	ENSG00000125257	1.57669	0.000191349	0.0175936	10257	ILMN_2194009	ATP binding cassette subfamily C member 4 [Source:HGNC Symbol;Acc:HGNC:55]
TBX1	ENSG00000184058	2.08168	0.000212835	0.0181427	6899	ILMN_1698015	T-box 1 [Source:HGNC Symbol;Acc:HGNC:11592]
VCAM1	ENSG00000162692	2.78084	0.000231313	0.018765	7412	ILMN_2307903	vascular cell adhesion molecule 1 [Source:HGNC Symbol;Acc:HGNC:12663]		Signal peptide	0.7168
RARRES3	ENSG00000133321	2.90504	0.000231804	0.018765	5920	ILMN_1701613	retinoic acid receptor responder 3 [Source:HGNC Symbol;Acc:HGNC:9869]	receptor
EDNRB	ENSG00000136160	2.81451	0.00026168	0.0198026	1910	ILMN_1751904	endothelin receptor type B [Source:HGNC Symbol;Acc:HGNC:3180]	receptor	Signal peptide	0.6893
PGD	ENSG00000142657	1.61775	0.000267784	0.0199703	5226	ILMN_1794165	phosphogluconate dehydrogenase [Source:HGNC Symbol;Acc:HGNC:8891]
ITM2C	ENSG00000135916	1.99179	0.000289577	0.0208734	81618	ILMN_1680453	integral membrane protein 2C [Source:HGNC Symbol;Acc:HGNC:6175]		Transmembrane	0.8294
F10	ENSG00000126218	1.94584	0.000295254	0.0209928	2159	ILMN_1670708	coagulation factor X [Source:HGNC Symbol;Acc:HGNC:3528]
ADGRA2	ENSG00000020181	1.95801	0.000304085	0.0211812	25960	ILMN_1773059	adhesion G protein-coupled receptor A2 [Source:HGNC Symbol;Acc:HGNC:17849]	receptor
CAMK2N1	ENSG00000162545	2.48903	0.000316912	0.0216643	55450	ILMN_1794863	calcium/calmodulin dependent protein kinase II inhibitor 1 [Source:HGNC Symbol;Acc:HGNC:24190]
EYA2	ENSG00000064655	2.8471	0.00032638	0.0219167	2139	ILMN_2322996	EYA transcriptional coactivator and phosphatase 2 [Source:HGNC Symbol;Acc:HGNC:3520]
PDLIM1	ENSG00000107438	2.19945	0.000337489	0.0223187	9124	ILMN_1788955	PDZ and LIM domain 1 [Source:HGNC Symbol;Acc:HGNC:2067]		UPS	0.6164
KLHL5	ENSG00000109790	1.51915	0.000342644	0.0223436	51088	ILMN_1706687	kelch like family member 5 [Source:HGNC Symbol;Acc:HGNC:6356]		Transmembrane	0.77
PDE5A	ENSG00000138735	2.70625	0.00036635	0.0228994	8654	ILMN_1810836	phosphodiesterase 5A [Source:HGNC Symbol;Acc:HGNC:8784]
C1R	ENSG00000159403	2.41872	0.000367411	0.0228994	715	ILMN_1764109	complement C1r [Source:HGNC Symbol;Acc:HGNC:1246]		Signal peptide	0.9517
FBN2	ENSG00000138829	3.10457	0.000384	0.023277	2201	ILMN_1670899	fibrillin 2 [Source:HGNC Symbol;Acc:HGNC:3604]		Signal peptide	0.9788
NR2F1	ENSG00000175745	2.58883	0.00039568	0.023396	7025	ILMN_1786197	nuclear receptor subfamily 2 group F member 1 [Source:HGNC Symbol;Acc:HGNC:7975]	receptor
ZFP36L2	ENSG00000152518	1.80926	0.000410196	0.0240226	678	ILMN_2150258	ZFP36 ring finger protein like 2 [Source:HGNC Symbol;Acc:HGNC:1108]
JUN	ENSG00000177606	2.15413	0.000433514	0.0246046	3725	ILMN_1806023	Jun proto-oncogene, AP-1 transcription factor subunit [Source:HGNC Symbol;Acc:HGNC:6204]		UPS	0.5919
ECM1	ENSG00000143369	1.54619	0.000440607	0.0246792	1893	ILMN_1658333	extracellular matrix protein 1 [Source:HGNC Symbol;Acc:HGNC:3153]		Signal peptide	0.8762
GJA3	ENSG00000121743	1.5514	0.000441538	0.0246792	2700	ILMN_1876266	gap junction protein alpha 3 [Source:HGNC Symbol;Acc:HGNC:4277]
DCN	ENSG00000011465	2.80848	0.000450623	0.0249161	1634	ILMN_1683194	decorin [Source:HGNC Symbol;Acc:HGNC:2705]
CACNB3	ENSG00000167535	1.59404	0.000507137	0.0263669	784	ILMN_2195482	calcium voltage-gated channel auxiliary subunit beta 3 [Source:HGNC Symbol;Acc:HGNC:1403]
SHISAL1	ENSG00000138944	1.73616	0.000516808	0.026531	85352	ILMN_1728885	shisa like 1 [Source:HGNC Symbol;Acc:HGNC:29335]
NA	NA	1.54002	0.000524878	0.0265704	645638	ILMN_3200140	NA
QPRT	ENSG00000103485	2.36519	0.000541654	0.0268631	23475	ILMN_1700268	quinolinate phosphoribosyltransferase [Source:HGNC Symbol;Acc:HGNC:9755]
HIST2H2BE	ENSG00000184678	1.93988	0.000542705	0.0268631	8349	ILMN_1732071	histone cluster 2 H2B family member e [Source:HGNC Symbol;Acc:HGNC:4760]
WNT2B	ENSG00000134245	2.0662	0.00054781	0.0268631	7482	ILMN_1740269	Wnt family member 2B [Source:HGNC Symbol;Acc:HGNC:12781]		Signal peptide	0.8327
ANGPT1	ENSG00000154188	1.61714	0.00059248	0.028089	284	ILMN_2086890	angiopoietin 1 [Source:HGNC Symbol;Acc:HGNC:484]
PIR	ENSG00000087842	1.5094	0.000626835	0.0288894	8544	ILMN_2383383	pirin [Source:HGNC Symbol;Acc:HGNC:30048]		UPS	0.5735
BDKRB1	ENSG00000100739	2.2318	0.000636179	0.029029	623	ILMN_1734611	bradykinin receptor B1 [Source:HGNC Symbol;Acc:HGNC:1029]	receptor
VCAM1	ENSG00000162692	2.51016	0.000711957	0.0304064	7412	ILMN_1766955	vascular cell adhesion molecule 1 [Source:HGNC Symbol;Acc:HGNC:12663]		Signal peptide	0.7168
DKK3	ENSG00000050165	2.32078	0.000739325	0.0306869	27122	ILMN_2398159	dickkopf WNT signaling pathway inhibitor 3 [Source:HGNC Symbol;Acc:HGNC:2893]		Signal peptide	0.9912
SELENOP	ENSG00000250722	1.51083	0.00074475	0.0306869	6414	ILMN_1785071	selenoprotein P [Source:HGNC Symbol;Acc:HGNC:10751]
LRRC17	ENSG00000128606	2.28087	0.000746415	0.0306869	10234	ILMN_1652826	leucine rich repeat containing 17 [Source:HGNC Symbol;Acc:HGNC:16895]
LAMA5	ENSG00000130702	2.38687	0.000804654	0.032003	3911	ILMN_1773567	laminin subunit alpha 5 [Source:HGNC Symbol;Acc:HGNC:6485]		Signal peptide	0.8846
NXN	ENSG00000281300	1.84773	0.000844785	0.032636	64359	ILMN_1791226	nucleoredoxin [Source:HGNC Symbol;Acc:HGNC:18008]
STAMBPL1	ENSG00000138134	1.82573	0.000860474	0.0329797	57559	ILMN_1682799	STAM binding protein like 1 [Source:HGNC Symbol;Acc:HGNC:24105]
CYR61	ENSG00000142871	1.51402	0.00093794	0.0343581	3491	ILMN_2188264	cysteine rich angiogenic inducer 61 [Source:HGNC Symbol;Acc:HGNC:2654]
MATN2	ENSG00000132561	1.91379	0.000946914	0.0346179	4147	ILMN_1698685	matrilin 2 [Source:HGNC Symbol;Acc:HGNC:6908]		Signal peptide	0.945
RASSF2	ENSG00000101265	2.67846	0.000964199	0.0349029	9770	ILMN_1709683	Ras association domain family member 2 [Source:HGNC Symbol;Acc:HGNC:9883]
SPTSSA	ENSG00000165389	1.98972	0.000975445	0.0350136	171546	ILMN_1699676	serine palmitoyltransferase small subunit A [Source:HGNC Symbol;Acc:HGNC:20361]
TMEM140	ENSG00000146859	1.54189	0.000983682	0.0350561	55281	ILMN_1736863	transmembrane protein 140 [Source:HGNC Symbol;Acc:HGNC:21870]
AKR1C4	ENSG00000198610	1.80834	0.00100109	0.0353297	1109	ILMN_1687757	aldo-keto reductase family 1 member C4 [Source:HGNC Symbol;Acc:HGNC:387]
PBX3	ENSG00000167081	1.97063	0.00105819	0.0363043	5090	ILMN_1810100	PBX homeobox 3 [Source:HGNC Symbol;Acc:HGNC:8634]
PPP1R3C	ENSG00000119938	2.23196	0.0011427	0.0375953	5507	ILMN_1736670	protein phosphatase 1 regulatory subunit 3C [Source:HGNC Symbol;Acc:HGNC:9293]
MEIS2	ENSG00000134138	2.00848	0.00114309	0.0375953	4212	ILMN_1695945	Meis homeobox 2 [Source:HGNC Symbol;Acc:HGNC:7001]
RASD2	ENSG00000100302	2.04682	0.00135127	0.0413938	23551	ILMN_2170209	RASD family member 2 [Source:HGNC Symbol;Acc:HGNC:18229]
ST3GAL1	ENSG00000008513	1.55476	0.0013897	0.0420317	6482	ILMN_1683313	ST3 beta-galactoside alpha-2,3-sialyltransferase 1 [Source:HGNC Symbol;Acc:HGNC:10862]
ATP23	ENSG00000262145	1.96617	0.00143103	0.0425126	91419	ILMN_1767481	ATP23 metallopeptidase and ATP synthase assembly factor homolog [Source:HGNC Symbol;Acc:HGNC:29452]
SSBP2	ENSG00000145687	1.51673	0.00160511	0.0454574	23635	ILMN_1711608	single stranded DNA binding protein 2 [Source:HGNC Symbol;Acc:HGNC:15831]
NACAD	ENSG00000136274	1.85782	0.00162702	0.0456782	23148	ILMN_1652246	NAC alpha domain containing [Source:HGNC Symbol;Acc:HGNC:22196]
LRP11	ENSG00000120256	1.88475	0.00170432	0.046258	84918	ILMN_1676197	LDL receptor related protein 11 [Source:HGNC Symbol;Acc:HGNC:16936]	receptor	Signal peptide	0.834
PLPP3	ENSG00000162407	1.60982	0.00178987	0.0474188	8613	ILMN_1672608	phospholipid phosphatase 3 [Source:HGNC Symbol;Acc:HGNC:9229]		Transmembrane	0.9998
