# Supplementary material for: A negative feedback loop between fibroadipogenic progenitors and muscle fibres involving endothelin promotes human muscle fibrosis
Source: J Cachexia Sarcopenia Muscle. 2022 Mar 22;13(3):1771–84. doi: 10.1002/jcsm.12974 (PMC9178170; doi:10.1002/jcsm.12974)
Supplement: Supplementary file 2 — Table S1b Table of Upregulated genes in FibMop FAPs vs Mct FAPs [file JCSM-13-1771-s002.xlsx]

## Sheet: Table_Upregulated_FibMop_vs_Mct
Table of Upregulated genes in FibMop FAPs vs Mct FAPs
external_gene_name	ensembl_gene_id	logFC	P,Value	adj,P,Val	Entrez_Gene_ID	Probe_Id	description	receptor	Outcyte	Score
TCF21	ENSG00000118526	4.19508	1.41408e-08	0.000260516	6943	ILMN_1766712	transcription factor 21 [Source:HGNC Symbol;Acc:HGNC:11632]		UPS	0.5293
FOXF1	ENSG00000103241	3.48973	7.72982e-08	0.000579016	2294	ILMN_1680973	forkhead box F1 [Source:HGNC Symbol;Acc:HGNC:3809]		UPS	0.5345
EDNRB	ENSG00000136160	3.18312	2.53872e-07	0.000779514	1910	ILMN_1751904	endothelin receptor type B [Source:HGNC Symbol;Acc:HGNC:3180]	receptor	Signal peptide	0.6893
TCF21	ENSG00000118526	4.06832	9.59525e-07	0.00196415	6943	ILMN_1728570	transcription factor 21 [Source:HGNC Symbol;Acc:HGNC:11632]		UPS	0.5293
STOM	ENSG00000148175	3.08646	8.95442e-07	0.00196415	2040	ILMN_1696419	stomatin [Source:HGNC Symbol;Acc:HGNC:3383]		Transmembrane	0.9975
SLC2A12	ENSG00000146411	2.29922	1.74141e-06	0.0026735	154091	ILMN_1766261	solute carrier family 2 member 12 [Source:HGNC Symbol;Acc:HGNC:18067]		Transmembrane	0.928
CASP1	ENSG00000137752	1.95699	1.98665e-06	0.00281539	834	ILMN_2326512	caspase 1 [Source:HGNC Symbol;Acc:HGNC:1499]
MYLK	ENSG00000065534	2.37931	3.41056e-06	0.00308533	4638	ILMN_1691476	myosin light chain kinase [Source:HGNC Symbol;Acc:HGNC:7590]
ABCC4	ENSG00000125257	1.96927	3.5467e-06	0.00308533	10257	ILMN_1788457	ATP binding cassette subfamily C member 4 [Source:HGNC Symbol;Acc:HGNC:55]
TCF21	ENSG00000118526	3.50096	3.95573e-06	0.00316854	6943	ILMN_1719351	transcription factor 21 [Source:HGNC Symbol;Acc:HGNC:11632]		UPS	0.5293
HSPA2	ENSG00000126803	2.03878	5.91214e-06	0.0043503	3306	ILMN_2153916	heat shock protein family A (Hsp70) member 2 [Source:HGNC Symbol;Acc:HGNC:5235]
MATN2	ENSG00000132561	3.99784	7.36034e-06	0.00451998	4147	ILMN_1694840	matrilin 2 [Source:HGNC Symbol;Acc:HGNC:6908]		Signal peptide	0.945
GK	ENSG00000198814	1.86733	8.02949e-06	0.0045831	2710	ILMN_2393296	glycerol kinase [Source:HGNC Symbol;Acc:HGNC:4289]		UPS	0.5019
MAP3K20	ENSG00000091436	1.77374	8.70697e-06	0.0045831	51776	ILMN_1698803	mitogen-activated protein kinase kinase kinase 20 [Source:HGNC Symbol;Acc:HGNC:17797]
HOPX	ENSG00000171476	1.67406	8.67625e-06	0.0045831	84525	ILMN_2316236	HOP homeobox [Source:HGNC Symbol;Acc:HGNC:24961]		UPS	0.5557
SEMA3A	ENSG00000075213	2.54294	9.83702e-06	0.00497911	10371	ILMN_1765641	semaphorin 3A [Source:HGNC Symbol;Acc:HGNC:10723]
TBX1	ENSG00000184058	2.13053	9.99984e-06	0.00497911	6899	ILMN_1698015	T-box 1 [Source:HGNC Symbol;Acc:HGNC:11592]
ABCC4	ENSG00000125257	1.81245	1.10049e-05	0.00533536	10257	ILMN_2194009	ATP binding cassette subfamily C member 4 [Source:HGNC Symbol;Acc:HGNC:55]
SPON2	ENSG00000159674	2.42181	1.44219e-05	0.00591621	10417	ILMN_1676099	spondin 2 [Source:HGNC Symbol;Acc:HGNC:11253]		Signal peptide	0.7905
HHEX	ENSG00000152804	1.91214	1.31001e-05	0.00591621	3087	ILMN_1762712	hematopoietically expressed homeobox [Source:HGNC Symbol;Acc:HGNC:4901]
SMAP2	ENSG00000084070	1.90627	1.50932e-05	0.00591621	64744	ILMN_2081682	small ArfGAP2 [Source:HGNC Symbol;Acc:HGNC:25082]
DUSP10	ENSG00000143507	1.6558	1.42393e-05	0.00591621	11221	ILMN_2401878	dual specificity phosphatase 10 [Source:HGNC Symbol;Acc:HGNC:3065]
BDKRB1	ENSG00000100739	2.5818	1.8524e-05	0.00669151	623	ILMN_1734611	bradykinin receptor B1 [Source:HGNC Symbol;Acc:HGNC:1029]	receptor
ACTG2	ENSG00000163017	5.81909	1.98214e-05	0.0068637	72	ILMN_1795325	actin, gamma 2, smooth muscle, enteric [Source:HGNC Symbol;Acc:HGNC:145]
GK	ENSG00000198814	1.56953	2.29985e-05	0.0073052	2710	ILMN_1725471	glycerol kinase [Source:HGNC Symbol;Acc:HGNC:4289]		UPS	0.5019
RAB11FIP1	ENSG00000156675	2.02053	2.34862e-05	0.00733368	80223	ILMN_1692219	RAB11 family interacting protein 1 [Source:HGNC Symbol;Acc:HGNC:30265]
CORIN	ENSG00000145244	3.06651	2.47955e-05	0.00736786	10699	ILMN_1712998	corin, serine peptidase [Source:HGNC Symbol;Acc:HGNC:19012]		Transmembrane	0.9538
SMIM1	ENSG00000235169	2.18161	2.91544e-05	0.00843048	388588	ILMN_1749834	small integral membrane protein 1 (Vel blood group) [Source:HGNC Symbol;Acc:HGNC:44204]		Transmembrane	0.9988
KCNJ2	ENSG00000123700	2.03759	3.01262e-05	0.00853868	3759	ILMN_1780334	potassium voltage-gated channel subfamily J member 2 [Source:HGNC Symbol;Acc:HGNC:6263]
COL7A1	ENSG00000114270	2.96526	3.67955e-05	0.00885882	1294	ILMN_1751161	collagen type VII alpha 1 chain [Source:HGNC Symbol;Acc:HGNC:2214]		Signal peptide	0.7981
CAMK2N1	ENSG00000162545	2.75485	3.91892e-05	0.00885882	55450	ILMN_1794863	calcium/calmodulin dependent protein kinase II inhibitor 1 [Source:HGNC Symbol;Acc:HGNC:24190]		UPS	0.5486
HGF	ENSG00000019991	2.40866	3.60827e-05	0.00885882	3082	ILMN_1801586	hepatocyte growth factor [Source:HGNC Symbol;Acc:HGNC:4893]		Signal peptide	0.7792
DBNDD1	ENSG00000003249	2.27585	3.47018e-05	0.00885882	79007	ILMN_2374352	dysbindin domain containing 1 [Source:HGNC Symbol;Acc:HGNC:28455]		UPS	0.5191
TMEM51	ENSG00000171729	2.26153	3.77006e-05	0.00885882	55092	ILMN_1674985	transmembrane protein 51 [Source:HGNC Symbol;Acc:HGNC:25488]		Transmembrane	0.8843
WLS	ENSG00000116729	2.24792	4.03919e-05	0.00885882	79971	ILMN_2283325	wntless Wnt ligand secretion mediator [Source:HGNC Symbol;Acc:HGNC:30238]		Transmembrane	0.9796
DENND2A	ENSG00000146966	2.22742	3.55761e-05	0.00885882	27147	ILMN_1666503	DENN domain containing 2A [Source:HGNC Symbol;Acc:HGNC:22212]
HSPA1B	ENSG00000224501	1.85514	3.82327e-05	0.00885882	3304	ILMN_1660436	heat shock protein family A (Hsp70) member 1B [Source:HGNC Symbol;Acc:HGNC:5233]
GPAT3	ENSG00000138678	1.56478	4.02021e-05	0.00885882	84803	ILMN_1794875	glycerol-3-phosphate acyltransferase 3 [Source:HGNC Symbol;Acc:HGNC:28157]		Transmembrane	0.9717
DUSP10	ENSG00000143507	1.53114	4.11433e-05	0.00891744	11221	ILMN_2401873	dual specificity phosphatase 10 [Source:HGNC Symbol;Acc:HGNC:3065]
NAPRT	ENSG00000278488	2.00335	4.16663e-05	0.00892579	93100	ILMN_1710752	nicotinate phosphoribosyltransferase [Source:HGNC Symbol;Acc:HGNC:30450]
CDH6	ENSG00000113361	4.19619	4.62486e-05	0.00938845	1004	ILMN_1766675	cadherin 6 [Source:HGNC Symbol;Acc:HGNC:1765]
CASP1	ENSG00000137752	2.03476	4.73002e-05	0.00938845	834	ILMN_2326509	caspase 1 [Source:HGNC Symbol;Acc:HGNC:1499]
HNRNPK	ENSG00000165119	1.52055	4.97009e-05	0.00974085	3190	ILMN_1712357	heterogeneous nuclear ribonucleoprotein K [Source:HGNC Symbol;Acc:HGNC:5044]
RASL12	ENSG00000103710	2.98394	5.72403e-05	0.0103386	51285	ILMN_1806403	RAS like family 12 [Source:HGNC Symbol;Acc:HGNC:30289]
KLHL5	ENSG00000109790	1.64197	5.94183e-05	0.0105309	51088	ILMN_2342437	kelch like family member 5 [Source:HGNC Symbol;Acc:HGNC:6356]		Transmembrane	0.77
HSPA2	ENSG00000126803	2.0421	6.75113e-05	0.0114793	3306	ILMN_1766499	heat shock protein family A (Hsp70) member 2 [Source:HGNC Symbol;Acc:HGNC:5235]
OSGIN1	ENSG00000140961	2.1206	7.19378e-05	0.0118414	29948	ILMN_1795963	oxidative stress induced growth inhibitor 1 [Source:HGNC Symbol;Acc:HGNC:30093]
GTF2IP1	ENSG00000277053	1.90708	7.35648e-05	0.0118885	2970	ILMN_2208158	general transcription factor IIi pseudogene 1 [Source:HGNC Symbol;Acc:HGNC:4660]
NECTIN3	ENSG00000177707	1.51675	7.35083e-05	0.0118885	25945	ILMN_1727633	nectin cell adhesion molecule 3 [Source:HGNC Symbol;Acc:HGNC:17664]		Signal peptide	0.6717
TNFRSF19	ENSG00000127863	3.64521	7.5733e-05	0.0120278	55504	ILMN_1704154	TNF receptor superfamily member 19 [Source:HGNC Symbol;Acc:HGNC:11915]	receptor
PFKFB3	ENSG00000170525	1.72036	7.64629e-05	0.01204	5209	ILMN_2186061	6-phosphofructo-2-kinase/fructose-2,6-biphosphatase 3 [Source:HGNC Symbol;Acc:HGNC:8874]
NACAD	ENSG00000136274	2.13195	8.51415e-05	0.0128409	23148	ILMN_1652246	NAC alpha domain containing [Source:HGNC Symbol;Acc:HGNC:22196]
PCDH18	ENSG00000189184	2.00867	9.74231e-05	0.0137977	54510	ILMN_2229877	protocadherin 18 [Source:HGNC Symbol;Acc:HGNC:14268]
SLC7A2	ENSG00000003989	1.71733	9.89705e-05	0.0137977	6542	ILMN_1781400	solute carrier family 7 member 2 [Source:HGNC Symbol;Acc:HGNC:11060]		UPS	0.5008
MAP3K5	ENSG00000197442	1.68051	9.74916e-05	0.0137977	4217	ILMN_1726547	mitogen-activated protein kinase kinase kinase 5 [Source:HGNC Symbol;Acc:HGNC:6857]
HNRNPK	ENSG00000165119	1.85943	0.000102327	0.0138505	3190	ILMN_3179371	heterogeneous nuclear ribonucleoprotein K [Source:HGNC Symbol;Acc:HGNC:5044]
TSC22D2	ENSG00000196428	1.5402	0.000103786	0.0138554	9819	ILMN_1685574	TSC22 domain family member 2 [Source:HGNC Symbol;Acc:HGNC:29095]
LRP11	ENSG00000120256	2.28575	0.000106546	0.0140207	84918	ILMN_1676197	LDL receptor related protein 11 [Source:HGNC Symbol;Acc:HGNC:16936]	receptor	Signal peptide	0.834
LRIG1	ENSG00000144749	2.32489	0.000113848	0.0145654	26018	ILMN_2128795	leucine rich repeats and immunoglobulin like domains 1 [Source:HGNC Symbol;Acc:HGNC:17360]		Signal peptide	0.9988
VWA5A	ENSG00000110002	1.69052	0.000120763	0.0151504	4013	ILMN_1764769	von Willebrand factor A domain containing 5A [Source:HGNC Symbol;Acc:HGNC:6658]		UPS	0.5
ISOC1	ENSG00000066583	2.01898	0.000129024	0.0156382	51015	ILMN_1764861	isochorismatase domain containing 1 [Source:HGNC Symbol;Acc:HGNC:24254]		UPS	0.5452
PDLIM1	ENSG00000107438	2.23152	0.00013116	0.0157617	9124	ILMN_1788955	PDZ and LIM domain 1 [Source:HGNC Symbol;Acc:HGNC:2067]		UPS	0.6164
ANGPT1	ENSG00000154188	2.14465	0.000136224	0.015985	284	ILMN_2086890	angiopoietin 1 [Source:HGNC Symbol;Acc:HGNC:484]
HNRNPH1	ENSG00000169045	1.81938	0.000143449	0.0165173	3187	ILMN_3246409	heterogeneous nuclear ribonucleoprotein H1 [Source:HGNC Symbol;Acc:HGNC:5041]
PHLDA1	ENSG00000139289	1.73681	0.000145723	0.0165707	22822	ILMN_1687978	pleckstrin homology like domain family A member 1 [Source:HGNC Symbol;Acc:HGNC:8933]
PDE5A	ENSG00000138735	2.5471	0.000161384	0.0176974	8654	ILMN_1810836	phosphodiesterase 5A [Source:HGNC Symbol;Acc:HGNC:8784]
MEIS2	ENSG00000134138	2.07576	0.000166079	0.0177888	4212	ILMN_1695945	Meis homeobox 2 [Source:HGNC Symbol;Acc:HGNC:7001]
CSPG4	ENSG00000173546	2.38765	0.000182774	0.0188115	1464	ILMN_1666894	chondroitin sulfate proteoglycan 4 [Source:HGNC Symbol;Acc:HGNC:2466]		Signal peptide	0.6697
FBN2	ENSG00000138829	2.84834	0.000196323	0.0195134	2201	ILMN_1670899	fibrillin 2 [Source:HGNC Symbol;Acc:HGNC:3604]		Signal peptide	0.9788
ANGPT1	ENSG00000154188	2.10723	0.000200275	0.0195134	284	ILMN_1677723	angiopoietin 1 [Source:HGNC Symbol;Acc:HGNC:484]
COLEC12	ENSG00000158270	1.67576	0.000214814	0.0199875	81035	ILMN_1689088	collectin subfamily member 12 [Source:HGNC Symbol;Acc:HGNC:16016]		Transmembrane	0.9927
LRIG1	ENSG00000144749	1.77926	0.000227295	0.0204266	26018	ILMN_1707342	leucine rich repeats and immunoglobulin like domains 1 [Source:HGNC Symbol;Acc:HGNC:17360]		Signal peptide	0.9988
CCDC9B	ENSG00000188549	1.80809	0.000246626	0.0211409	388115	ILMN_1775330	coiled-coil domain containing 9B [Source:HGNC Symbol;Acc:HGNC:33488]
SLC2A8	ENSG00000136856	2.1082	0.000260638	0.021381	29988	ILMN_1724609	solute carrier family 2 member 8 [Source:HGNC Symbol;Acc:HGNC:13812]		Transmembrane	0.8597
AP1S2	ENSG00000182287	1.63537	0.000284596	0.0225996	8905	ILMN_2120273	adaptor related protein complex 1 subunit sigma 2 [Source:HGNC Symbol;Acc:HGNC:560]		UPS	0.5728
RASSF2	ENSG00000101265	2.638	0.000296794	0.0231621	9770	ILMN_1709683	Ras association domain family member 2 [Source:HGNC Symbol;Acc:HGNC:9883]
DIO2	ENSG00000211448	1.97298	0.000311512	0.0236172	1734	ILMN_1737650	iodothyronine deiodinase 2 [Source:HGNC Symbol;Acc:HGNC:2884]		Transmembrane	0.7087
PCDH18	ENSG00000189184	1.74425	0.000321821	0.0237647	54510	ILMN_1799026	protocadherin 18 [Source:HGNC Symbol;Acc:HGNC:14268]
PITX1	ENSG00000069011	3.90484	0.000357613	0.0251462	5307	ILMN_1674386	paired like homeodomain 1 [Source:HGNC Symbol;Acc:HGNC:9004]
PTN	ENSG00000105894	1.6882	0.000385219	0.0265801	5764	ILMN_1813753	pleiotrophin [Source:HGNC Symbol;Acc:HGNC:9630]		Signal peptide	0.898
MEIS1	ENSG00000143995	2.31022	0.000393926	0.0268789	4211	ILMN_1705685	Meis homeobox 1 [Source:HGNC Symbol;Acc:HGNC:7000]
NR2F1	ENSG00000175745	2.37567	0.000408753	0.0273196	7025	ILMN_1786197	nuclear receptor subfamily 2 group F member 1 [Source:HGNC Symbol;Acc:HGNC:7975]	receptor
IGFBP5	ENSG00000115461	1.79789	0.000432891	0.027406	3488	ILMN_2132982	insulin like growth factor binding protein 5 [Source:HGNC Symbol;Acc:HGNC:5474]
RGS17	ENSG00000091844	1.57105	0.00042753	0.027406	26575	ILMN_1725485	regulator of G protein signaling 17 [Source:HGNC Symbol;Acc:HGNC:14088]
MATN2	ENSG00000132561	2.12031	0.000535776	0.0310808	4147	ILMN_1698685	matrilin 2 [Source:HGNC Symbol;Acc:HGNC:6908]		Signal peptide	0.945
ACTG1	ENSG00000184009	1.83753	0.000543976	0.0313177	71	ILMN_1704961	actin gamma 1 [Source:HGNC Symbol;Acc:HGNC:144]
HOXB7	ENSG00000260027	1.54036	0.000572457	0.0324504	3217	ILMN_1702125	homeobox B7 [Source:HGNC Symbol;Acc:HGNC:5118]
RASSF2	ENSG00000101265	2.42867	0.000671181	0.0357273	9770	ILMN_2352303	Ras association domain family member 2 [Source:HGNC Symbol;Acc:HGNC:9883]
IGF2BP3	ENSG00000136231	1.73711	0.000677455	0.0357273	10643	ILMN_1807423	insulin like growth factor 2 mRNA binding protein 3 [Source:HGNC Symbol;Acc:HGNC:28868]
ZFP36L2	ENSG00000152518	1.72955	0.000691299	0.0357935	678	ILMN_2150258	ZFP36 ring finger protein like 2 [Source:HGNC Symbol;Acc:HGNC:1108]
ADM	ENSG00000148926	1.70225	0.000714522	0.036229	133	ILMN_1708934	adrenomedullin [Source:HGNC Symbol;Acc:HGNC:259]		Signal peptide	0.8983
FOXQ1	ENSG00000164379	3.10988	0.000747967	0.0364602	94234	ILMN_1669046	forkhead box Q1 [Source:HGNC Symbol;Acc:HGNC:20951]
PTGER2	ENSG00000125384	2.05403	0.00075798	0.0364602	5732	ILMN_1703926	prostaglandin E receptor 2 [Source:HGNC Symbol;Acc:HGNC:9594]	receptor	Transmembrane	0.8648
STOM	ENSG00000148175	1.87488	0.000757573	0.0364602	2040	ILMN_1766657	stomatin [Source:HGNC Symbol;Acc:HGNC:3383]		Transmembrane	0.9975
ABCC3	ENSG00000108846	1.7698	0.000738863	0.0364602	8714	ILMN_1677814	ATP binding cassette subfamily C member 3 [Source:HGNC Symbol;Acc:HGNC:54]		Transmembrane	0.9897
ITPRID2	ENSG00000138434	1.65387	0.000754945	0.0364602	6744	ILMN_1742260	ITPR interacting domain containing 2 [Source:HGNC Symbol;Acc:HGNC:11319]
CTSC	ENSG00000109861	1.8595	0.000774587	0.0370655	1075	ILMN_1792885	cathepsin C [Source:HGNC Symbol;Acc:HGNC:2528]		Signal peptide	0.999
DKK3	ENSG00000050165	2.1918	0.000812972	0.0380115	27122	ILMN_2398159	dickkopf WNT signaling pathway inhibitor 3 [Source:HGNC Symbol;Acc:HGNC:2893]		Signal peptide	0.9912
AP1S2	ENSG00000182287	2.04043	0.000811329	0.0380115	8905	ILMN_1766411	adaptor related protein complex 1 subunit sigma 2 [Source:HGNC Symbol;Acc:HGNC:560]		UPS	0.5728
NXN	ENSG00000281300	1.91045	0.000812027	0.0380115	64359	ILMN_1791226	nucleoredoxin [Source:HGNC Symbol;Acc:HGNC:18008]
EZR	ENSG00000092820	2.15041	0.000857841	0.0382994	7430	ILMN_1795937	ezrin [Source:HGNC Symbol;Acc:HGNC:12691]
WLS	ENSG00000116729	1.861	0.000900243	0.0393947	79971	ILMN_1671260	wntless Wnt ligand secretion mediator [Source:HGNC Symbol;Acc:HGNC:30238]		Transmembrane	0.9796
CYR61	ENSG00000142871	1.53927	0.00089827	0.0393947	3491	ILMN_2188264	cysteine rich angiogenic inducer 61 [Source:HGNC Symbol;Acc:HGNC:2654]		Signal peptide	0.9132
MIPEP	ENSG00000027001	1.61432	0.00112706	0.0448461	4285	ILMN_1669070	mitochondrial intermediate peptidase [Source:HGNC Symbol;Acc:HGNC:7104]
ATP23	ENSG00000262145	1.50829	0.0011331	0.0448662	91419	ILMN_1767481	ATP23 metallopeptidase and ATP synthase assembly factor homolog [Source:HGNC Symbol;Acc:HGNC:29452]
STAMBPL1	ENSG00000138134	2.03078	0.00113842	0.0449052	57559	ILMN_1682799	STAM binding protein like 1 [Source:HGNC Symbol;Acc:HGNC:24105]
SLC35F3	ENSG00000183780	1.80962	0.00116988	0.0450591	148641	ILMN_1814797	solute carrier family 35 member F3 [Source:HGNC Symbol;Acc:HGNC:23616]
PIR	ENSG00000087842	1.83834	0.0011968	0.0452448	8544	ILMN_1761247	pirin [Source:HGNC Symbol;Acc:HGNC:30048]		UPS	0.5735
IGFBP5	ENSG00000115461	2.08435	0.00125346	0.0460564	3488	ILMN_1750324	insulin like growth factor binding protein 5 [Source:HGNC Symbol;Acc:HGNC:5474]
FAM107B	ENSG00000065809	2.0484	0.00134803	0.0471076	83641	ILMN_1758672	family with sequence similarity 107 member B [Source:HGNC Symbol;Acc:HGNC:23726]		UPS	0.5279
ALG1L	ENSG00000189366	1.62124	0.00135732	0.0471278	200810	ILMN_2131293	ALG1, chitobiosyldiphosphodolichol beta-mannosyltransferase like [Source:HGNC Symbol;Acc:HGNC:33721]		UPS	0.6183
ACTB	ENSG00000075624	1.53426	0.00135835	0.0471278	60	ILMN_1777296	actin beta [Source:HGNC Symbol;Acc:HGNC:132]
KLHL13	ENSG00000003096	2.09987	0.00140488	0.0484682	90293	ILMN_2140510	kelch like family member 13 [Source:HGNC Symbol;Acc:HGNC:22931]
SMS	ENSG00000102172	2.32129	0.0014501	0.0491087	6611	ILMN_2225318	spermine synthase [Source:HGNC Symbol;Acc:HGNC:11123]		UPS	0.5112
CLDN23	ENSG00000253958	1.97765	0.00149097	0.0496713	137075	ILMN_1725338	claudin 23 [Source:HGNC Symbol;Acc:HGNC:17591]		Transmembrane	0.3959
WLS	ENSG00000116729	1.70689	0.00149745	0.0497642	79971	ILMN_1753913	wntless Wnt ligand secretion mediator [Source:HGNC Symbol;Acc:HGNC:30238]		Transmembrane	0.9796
