# Supplementary material for: A negative feedback loop between fibroadipogenic progenitors and muscle fibres involving endothelin promotes human muscle fibrosis
Source: J Cachexia Sarcopenia Muscle. 2022 Mar 22;13(3):1771–84. doi: 10.1002/jcsm.12974 (PMC9178170; doi:10.1002/jcsm.12974)
Supplement: Supplementary file 3 — Table S2 Table of differentially expressed genes in FibMop FAPs vs FibMct FAPs [file JCSM-13-1771-s001.xlsx]

## Sheet: Feuil1
ensembl_gene_id	external_gene_name	logFC	P.Value	adj.P.Val	Entrez_Gene_ID	Probe_Id	description
ENSG00000145244	CORIN	2.78854627599647	0.000130011026692414	0.844249076703028	10699	ILMN_1712998	corin, serine peptidase [Source:HGNC Symbol;Acc:HGNC:19012]
ENSG00000154589	LY96	-0.983820019397728	0.000430553408816106	0.844249076703028	23643	ILMN_1724533	lymphocyte antigen 96 [Source:HGNC Symbol;Acc:HGNC:17156]
ENSG00000121621	KIF18A	1.00481630301556	0.000516224728672032	0.844249076703028	81930	ILMN_2132161	kinesin family member 18A [Source:HGNC Symbol;Acc:HGNC:29441]
ENSG00000159055	MIS18A	0.842709588223371	0.000633397950258796	0.844249076703028	54069	ILMN_2171183	MIS18 kinetochore protein A [Source:HGNC Symbol;Acc:HGNC:1286]
ENSG00000115758	ODC1	1.22689050699945	0.000660020872902506	0.844249076703028	4953	ILMN_1748591	ornithine decarboxylase 1 [Source:HGNC Symbol;Acc:HGNC:8109]
ENSG00000129351	ILF3	0.901710192005572	0.000815190466349594	0.844249076703028	3609	ILMN_1669584	interleukin enhancer binding factor 3 [Source:HGNC Symbol;Acc:HGNC:6038]
ENSG00000146859	TMEM140	-1.5281729590235	0.000844119755026261	0.844249076703028	55281	ILMN_1736863	transmembrane protein 140 [Source:HGNC Symbol;Acc:HGNC:21870]
ENSG00000145476	CYP4V2	-1.41928270931932	0.000849564939583369	0.844249076703028	285440	ILMN_2054607	cytochrome P450 family 4 subfamily V member 2 [Source:HGNC Symbol;Acc:HGNC:23198]
ENSG00000151014	NOCT	1.16865493943695	0.00104896148571755	0.844249076703028	25819	ILMN_1689378	nocturnin [Source:HGNC Symbol;Acc:HGNC:14254]
ENSG00000179163	FUCA1	-0.901376748203242	0.00110866027716498	0.844249076703028	2517	ILMN_1752728	alpha-L-fucosidase 1 [Source:HGNC Symbol;Acc:HGNC:4006]
ENSG00000123908	AGO2	0.876818519048069	0.00144702569282051	0.844249076703028	27161	ILMN_1695719	argonaute 2, RISC catalytic component [Source:HGNC Symbol;Acc:HGNC:3263]
ENSG00000060718	COL11A1	0.781312530737637	0.00162704989419118	0.844249076703028	1301	ILMN_2392803	collagen type XI alpha 1 chain [Source:HGNC Symbol;Acc:HGNC:2186]
ENSG00000117525	F3	1.32172553705077	0.00167654332409636	0.844249076703028	2152	ILMN_2129572	coagulation factor III, tissue factor [Source:HGNC Symbol;Acc:HGNC:3541]
ENSG00000119979	FAM45A	-0.788969056338636	0.00172414131457604	0.844249076703028	404636	ILMN_1691760	family with sequence similarity 45 member A [Source:HGNC Symbol;Acc:HGNC:31793]
ENSG00000139508	SLC46A3	-0.998426486291173	0.00194686273586879	0.844249076703028	283537	ILMN_1658639	solute carrier family 46 member 3 [Source:HGNC Symbol;Acc:HGNC:27501]
ENSG00000078401	EDN1	1.24937629217093	0.00203169689256404	0.844249076703028	1906	ILMN_1682775	endothelin 1 [Source:HGNC Symbol;Acc:HGNC:3176]
ENSG00000254087	LYN	-1.45158930715767	0.00208616020569687	0.844249076703028	4067	ILMN_1781155	LYN proto-oncogene, Src family tyrosine kinase [Source:HGNC Symbol;Acc:HGNC:6735]
ENSG00000222041	CYTOR	0.703838354814062	0.00209907314534719	0.844249076703028	112597	ILMN_1665515	cytoskeleton regulator RNA [Source:HGNC Symbol;Acc:HGNC:28717]
ENSG00000277656	GSTT1	-0.968927593839834	0.00214892719426871	0.844249076703028	2952	ILMN_1730054	glutathione S-transferase theta 1 [Source:HGNC Symbol;Acc:HGNC:4641]
ENSG00000093072	ADA2	-2.19245958820856	0.00218705250118655	0.844249076703028	51816	ILMN_1751851	adenosine deaminase 2 [Source:HGNC Symbol;Acc:HGNC:1839]
ENSG00000137267	TUBB2A	1.15172080422145	0.00223368788003707	0.844249076703028	7280	ILMN_2038775	tubulin beta 2A class IIa [Source:HGNC Symbol;Acc:HGNC:12412]
ENSG00000105696	TMEM59L	-1.0093018158508	0.00250437282270507	0.844249076703028	25789	ILMN_3245912	transmembrane protein 59 like [Source:HGNC Symbol;Acc:HGNC:13237]
ENSG00000105696	TMEM59L	-1.07082621401171	0.00253725419997186	0.844249076703028	25789	ILMN_1730945	transmembrane protein 59 like [Source:HGNC Symbol;Acc:HGNC:13237]
ENSG00000126709	IFI6	-1.8321809314475	0.00276257617556488	0.844249076703028	2537	ILMN_2347798	interferon alpha inducible protein 6 [Source:HGNC Symbol;Acc:HGNC:4054]
ENSG00000088543	C3orf18	-0.695362195043507	0.0030041207212972	0.844249076703028	51161	ILMN_1728581	chromosome 3 open reading frame 18 [Source:HGNC Symbol;Acc:HGNC:24837]
ENSG00000164294	GPX8	-0.849759026848179	0.00351005746375956	0.844249076703028	493869	ILMN_3242038	glutathione peroxidase 8 (putative) [Source:HGNC Symbol;Acc:HGNC:33100]
ENSG00000137573	SULF1	-0.902098792667084	0.00361821865251884	0.844249076703028	23213	ILMN_1702363	sulfatase 1 [Source:HGNC Symbol;Acc:HGNC:20391]
ENSG00000139192	TAPBPL	-0.878773284213856	0.0037202314357959	0.844249076703028	55080	ILMN_1805449	TAP binding protein like [Source:HGNC Symbol;Acc:HGNC:30683]
ENSG00000146574	CCZ1B	-2.27598580854669	0.00377955441813515	0.844249076703028	221960	ILMN_2246083	CCZ1 homolog B, vacuolar protein trafficking and biogenesis associated [Source:HGNC Symbol;Acc:HGNC:21717]
ENSG00000003989	SLC7A2	1.04963803581665	0.00385831730719438	0.844249076703028	6542	ILMN_1781400	solute carrier family 7 member 2 [Source:HGNC Symbol;Acc:HGNC:11060]
ENSG00000126561	STAT5A	-0.660473935672388	0.00386624629375686	0.844249076703028	6776	ILMN_1753547	signal transducer and activator of transcription 5A [Source:HGNC Symbol;Acc:HGNC:11366]
ENSG00000052749	RRP12	0.714950810075858	0.00401679330861467	0.844249076703028	23223	ILMN_1767253	ribosomal RNA processing 12 homolog [Source:HGNC Symbol;Acc:HGNC:29100]
ENSG00000060718	COL11A1	2.28704354103408	0.0040603655736223	0.844249076703028	1301	ILMN_1789507	collagen type XI alpha 1 chain [Source:HGNC Symbol;Acc:HGNC:2186]
ENSG00000128284	APOL3	-0.948032586021583	0.00415253710707785	0.844249076703028	80833	ILMN_1756862	apolipoprotein L3 [Source:HGNC Symbol;Acc:HGNC:14868]
ENSG00000105982	RNF32	-0.695727825088371	0.00424216632537345	0.844249076703028	140545	ILMN_2215043	ring finger protein 32 [Source:HGNC Symbol;Acc:HGNC:17118]
ENSG00000172086	KRCC1	-0.575159970864062	0.00427506389105158	0.844249076703028	51315	ILMN_1745620	lysine rich coiled-coil 1 [Source:HGNC Symbol;Acc:HGNC:28039]
ENSG00000108771	DHX58	-0.848034063056093	0.00436046175811333	0.844249076703028	79132	ILMN_1678422	DExH-box helicase 58 [Source:HGNC Symbol;Acc:HGNC:29517]
ENSG00000124588	NQO2	-0.621114608722327	0.00439148228958481	0.844249076703028	4835	ILMN_1712918	N-ribosyldihydronicotinamide:quinone reductase 2 [Source:HGNC Symbol;Acc:HGNC:7856]
ENSG00000068878	PSME4	0.64789729079558	0.00441027394147905	0.844249076703028	23198	ILMN_1763540	proteasome activator subunit 4 [Source:HGNC Symbol;Acc:HGNC:20635]
ENSG00000119636	BBOF1	-0.765052205524641	0.00448283582839345	0.844249076703028	80127	ILMN_1806456	basal body orientation factor 1 [Source:HGNC Symbol;Acc:HGNC:19855]
ENSG00000204977	TRIM13	-0.737816673000033	0.00449492452584006	0.844249076703028	10206	ILMN_2350122	tripartite motif containing 13 [Source:HGNC Symbol;Acc:HGNC:9976]
ENSG00000126709	IFI6	-1.68029403323934	0.0045565680502212	0.844249076703028	2537	ILMN_1687384	interferon alpha inducible protein 6 [Source:HGNC Symbol;Acc:HGNC:4054]
ENSG00000125814	NAPB	-0.849313701729866	0.00456236988688129	0.844249076703028	63908	ILMN_2181125	NSF attachment protein beta [Source:HGNC Symbol;Acc:HGNC:15751]
ENSG00000182022	CHST15	-2.17501122578559	0.00458128253354604	0.844249076703028	51363	ILMN_1670926	carbohydrate sulfotransferase 15 [Source:HGNC Symbol;Acc:HGNC:18137]
ENSG00000274538	PHLDA2	1.22374857310294	0.00459703013473939	0.844249076703028	7262	ILMN_1671557	pleckstrin homology like domain family A member 2 [Source:HGNC Symbol;Acc:HGNC:12385]
ENSG00000112305	SMAP1	-0.631705057619103	0.00468658117918787	0.844249076703028	60682	ILMN_1768271	small ArfGAP 1 [Source:HGNC Symbol;Acc:HGNC:19651]
ENSG00000278787	UBR7	0.68860714506387	0.00470084248230533	0.844249076703028	55148	ILMN_1758293	ubiquitin protein ligase E3 component n-recognin 7 (putative) [Source:HGNC Symbol;Acc:HGNC:20344]
ENSG00000142166	IFNAR1	-0.716301303550106	0.00485313341439492	0.844249076703028	3454	ILMN_1752923	interferon alpha and beta receptor subunit 1 [Source:HGNC Symbol;Acc:HGNC:5432]
ENSG00000103811	CTSH	-1.05584507129081	0.00504749343141416	0.844249076703028	1512	ILMN_2390853	cathepsin H [Source:HGNC Symbol;Acc:HGNC:2535]
ENSG00000184719	RNLS	-0.700117361589206	0.00505490348075123	0.844249076703028	55328	ILMN_1718520	renalase, FAD dependent amine oxidase [Source:HGNC Symbol;Acc:HGNC:25641]
ENSG00000101000	PROCR	-0.612335557173124	0.00532009260460917	0.844249076703028	10544	ILMN_1717262	protein C receptor [Source:HGNC Symbol;Acc:HGNC:9452]
ENSG00000122861	PLAU	1.03004247682584	0.00534463050127687	0.844249076703028	5328	ILMN_1656057	plasminogen activator, urokinase [Source:HGNC Symbol;Acc:HGNC:9052]
ENSG00000109610	SOD3	-1.33395083767519	0.00538218238145677	0.844249076703028	6649	ILMN_1690034	superoxide dismutase 3 [Source:HGNC Symbol;Acc:HGNC:11181]
ENSG00000113269	RNF130	-0.783723687896181	0.00555363306559095	0.844249076703028	55819	ILMN_1729294	ring finger protein 130 [Source:HGNC Symbol;Acc:HGNC:18280]
ENSG00000104047	DTWD1	-0.747662102867634	0.00561154302928639	0.844249076703028	56986	ILMN_1740861	DTW domain containing 1 [Source:HGNC Symbol;Acc:HGNC:30926]
ENSG00000034152	MAP2K3	0.748139138000982	0.00563982935186384	0.844249076703028	5606	ILMN_1801175	mitogen-activated protein kinase kinase 3 [Source:HGNC Symbol;Acc:HGNC:6843]
ENSG00000123136	DDX39A	1.10933999944092	0.0056630877577262	0.844249076703028	10212	ILMN_1747303	DExD-box helicase 39A [Source:HGNC Symbol;Acc:HGNC:17821]
ENSG00000167740	CYB5D2	-0.943590013567881	0.00569485355648148	0.844249076703028	124936	ILMN_1696254	cytochrome b5 domain containing 2 [Source:HGNC Symbol;Acc:HGNC:28471]
ENSG00000064666	CNN2	0.669009626439005	0.00577591421233225	0.844249076703028	1265	ILMN_1708486	calponin 2 [Source:HGNC Symbol;Acc:HGNC:2156]
ENSG00000250722	SELENOP	-1.5088402985398	0.00579450020096755	0.844249076703028	6414	ILMN_1785071	selenoprotein P [Source:HGNC Symbol;Acc:HGNC:10751]
ENSG00000144455	SUMF1	-0.805269360284023	0.00585924985565505	0.844249076703028	285362	ILMN_1753472	sulfatase modifying factor 1 [Source:HGNC Symbol;Acc:HGNC:20376]
ENSG00000226710	C6orf48	-0.566643869431834	0.00610754549513385	0.844249076703028	50854	ILMN_2285708	chromosome 6 open reading frame 48 [Source:HGNC Symbol;Acc:HGNC:19078]
ENSG00000238578	SNORD4A	0.612650891665712	0.0061516225892023	0.844249076703028	26773	ILMN_1716441	small nucleolar RNA, C/D box 4A [Source:HGNC Symbol;Acc:HGNC:10097]
ENSG00000099219	ERMP1	-0.639582678237262	0.00616428370046228	0.844249076703028	79956	ILMN_1751425	endoplasmic reticulum metallopeptidase 1 [Source:HGNC Symbol;Acc:HGNC:23703]
ENSG00000170271	FAXDC2	-1.22848957810311	0.00628493656442605	0.844249076703028	10826	ILMN_1728742	fatty acid hydroxylase domain containing 2 [Source:HGNC Symbol;Acc:HGNC:1334]
ENSG00000197321	SVIL	-0.780611322269305	0.0063233389250243	0.844249076703028	6840	ILMN_1671404	supervillin [Source:HGNC Symbol;Acc:HGNC:11480]
ENSG00000128274	A4GALT	-0.916389084290596	0.00635200845260131	0.844249076703028	53947	ILMN_1735045	alpha 1,4-galactosyltransferase (P blood group) [Source:HGNC Symbol;Acc:HGNC:18149]
ENSG00000099875	MKNK2	-1.07221673918588	0.00639603126408596	0.844249076703028	2872	ILMN_2347068	MAP kinase interacting serine/threonine kinase 2 [Source:HGNC Symbol;Acc:HGNC:7111]
ENSG00000126803	HSPA2	1.15242369656028	0.00658386866360367	0.844249076703028	3306	ILMN_2153916	heat shock protein family A (Hsp70) member 2 [Source:HGNC Symbol;Acc:HGNC:5235]
ENSG00000197142	ACSL5	-0.855934923859083	0.00661838330371905	0.844249076703028	51703	ILMN_1705247	acyl-CoA synthetase long chain family member 5 [Source:HGNC Symbol;Acc:HGNC:16526]
ENSG00000083457	ITGAE	-0.556943620870748	0.00665525830536063	0.844249076703028	3682	ILMN_1683927	integrin subunit alpha E [Source:HGNC Symbol;Acc:HGNC:6147]
ENSG00000106992	AK1	-0.870784305319635	0.00686642713905947	0.844249076703028	203	ILMN_1779965	adenylate kinase 1 [Source:HGNC Symbol;Acc:HGNC:361]
ENSG00000167779	IGFBP6	-0.877678201003846	0.00704955118452934	0.844249076703028	3489	ILMN_1669362	insulin like growth factor binding protein 6 [Source:HGNC Symbol;Acc:HGNC:5475]
ENSG00000102218	RP2	0.679603606729732	0.00710346499369876	0.844249076703028	6102	ILMN_1659255	RP2, ARL3 GTPase activating protein [Source:HGNC Symbol;Acc:HGNC:10274]
ENSG00000182326	C1S	-1.53819897289724	0.00727517466722105	0.844249076703028	716	ILMN_1677603	complement C1s [Source:HGNC Symbol;Acc:HGNC:1247]
ENSG00000186767	SPIN4	0.76259233108223	0.00728486072181056	0.844249076703028	139886	ILMN_1684563	spindlin family member 4 [Source:HGNC Symbol;Acc:HGNC:27040]
ENSG00000164331	ANKRA2	-0.730996958011702	0.00740026774490008	0.844249076703028	57763	ILMN_2185563	ankyrin repeat family A member 2 [Source:HGNC Symbol;Acc:HGNC:13208]
ENSG00000169964	TMEM42	-0.600087667336327	0.00743719693121955	0.844249076703028	131616	ILMN_1760245	transmembrane protein 42 [Source:HGNC Symbol;Acc:HGNC:28444]
ENSG00000129596	CDO1	-0.868726845536612	0.00748615062629621	0.844249076703028	1036	ILMN_2234187	cysteine dioxygenase type 1 [Source:HGNC Symbol;Acc:HGNC:1795]
ENSG00000134758	RNF138	0.579114250523546	0.00759401266380547	0.844249076703028	51444	ILMN_1655165	ring finger protein 138 [Source:HGNC Symbol;Acc:HGNC:17765]
ENSG00000126453	BCL2L12	0.799741588790987	0.00761348245462061	0.844249076703028	83596	ILMN_2396982	BCL2 like 12 [Source:HGNC Symbol;Acc:HGNC:13787]
ENSG00000112679	DUSP22	-0.759915976638176	0.00787273221682998	0.844249076703028	56940	ILMN_1813275	dual specificity phosphatase 22 [Source:HGNC Symbol;Acc:HGNC:16077]
ENSG00000176974	SHMT1	0.793424890383084	0.00791450938911028	0.844249076703028	6470	ILMN_1811933	serine hydroxymethyltransferase 1 [Source:HGNC Symbol;Acc:HGNC:10850]
ENSG00000136531	SCN2A	-0.841849143524281	0.00796003098895176	0.844249076703028	6326	ILMN_1732782	sodium voltage-gated channel alpha subunit 2 [Source:HGNC Symbol;Acc:HGNC:10588]
ENSG00000154889	MPPE1	-0.714873714814224	0.00824841498199056	0.844249076703028	65258	ILMN_1776515	metallophosphoesterase 1 [Source:HGNC Symbol;Acc:HGNC:15988]
ENSG00000182700	IGIP	-0.882793796341094	0.00842631215888452	0.844249076703028	492311	ILMN_1685854	IgA inducing protein [Source:HGNC Symbol;Acc:HGNC:33847]
ENSG00000232164	LINC01873	0.569641666928754	0.00844082073109382	0.844249076703028	729348	ILMN_3230260	long intergenic non-protein coding RNA 1873 [Source:HGNC Symbol;Acc:HGNC:52692]
ENSG00000126261	UBA2	0.595196564806919	0.008461641896596	0.844249076703028	10054	ILMN_1742872	ubiquitin like modifier activating enzyme 2 [Source:HGNC Symbol;Acc:HGNC:30661]
ENSG00000138642	HERC6	-0.967519854476953	0.00849955762378197	0.844249076703028	55008	ILMN_1654639	HECT and RLD domain containing E3 ubiquitin protein ligase family member 6 [Source:HGNC Symbol;Acc:HGNC:26072]
ENSG00000225470	JPX	-0.710357084726374	0.00852805852528707	0.844249076703028	554203	ILMN_1704431	JPX transcript, XIST activator [Source:HGNC Symbol;Acc:HGNC:37191]
ENSG00000141994	DUS3L	0.920579816145434	0.00862244560017236	0.844249076703028	56931	ILMN_1723235	dihydrouridine synthase 3 like [Source:HGNC Symbol;Acc:HGNC:26920]
ENSG00000144554	FANCD2	1.2143646924489	0.00863884413008844	0.844249076703028	2177	ILMN_2235137	FA complementation group D2 [Source:HGNC Symbol;Acc:HGNC:3585]
ENSG00000197451	HNRNPAB	0.785534845524054	0.00864971294085675	0.844249076703028	3182	ILMN_2335718	heterogeneous nuclear ribonucleoprotein A/B [Source:HGNC Symbol;Acc:HGNC:5034]
ENSG00000184465	WDR27	-0.537605525523777	0.00869813231485425	0.844249076703028	253769	ILMN_1688160	WD repeat domain 27 [Source:HGNC Symbol;Acc:HGNC:21248]
ENSG00000092820	EZR	1.02043645150347	0.00884175357360135	0.844249076703028	7430	ILMN_1795937	ezrin [Source:HGNC Symbol;Acc:HGNC:12691]
ENSG00000131504	DIAPH1	0.794525501785554	0.00907491234686545	0.844249076703028	1729	ILMN_2321416	diaphanous related formin 1 [Source:HGNC Symbol;Acc:HGNC:2876]
ENSG00000169908	TM4SF1	1.50880717813507	0.00929774374373497	0.844249076703028	4071	ILMN_1770338	transmembrane 4 L six family member 1 [Source:HGNC Symbol;Acc:HGNC:11853]
ENSG00000120158	RCL1	0.604643692000688	0.00930262386768805	0.844249076703028	10171	ILMN_1813766	RNA terminal phosphate cyclase like 1 [Source:HGNC Symbol;Acc:HGNC:17687]
ENSG00000170961	HAS2	1.01843921480372	0.00938760288644266	0.844249076703028	3037	ILMN_1792978	hyaluronan synthase 2 [Source:HGNC Symbol;Acc:HGNC:4819]
ENSG00000055163	CYFIP2	-0.698997845103121	0.00956680909510402	0.844249076703028	26999	ILMN_1677200	cytoplasmic FMR1 interacting protein 2 [Source:HGNC Symbol;Acc:HGNC:13760]
ENSG00000132000	PODNL1	-0.596514535612696	0.00963830354446481	0.844249076703028	79883	ILMN_1803220	podocan like 1 [Source:HGNC Symbol;Acc:HGNC:26275]
ENSG00000141447	OSBPL1A	-0.862837177935547	0.00965480016393968	0.844249076703028	114876	ILMN_2405602	oxysterol binding protein like 1A [Source:HGNC Symbol;Acc:HGNC:16398]
ENSG00000164125	FAM198B	-0.926132996100707	0.00966286797492404	0.844249076703028	51313	ILMN_1761941	family with sequence similarity 198 member B [Source:HGNC Symbol;Acc:HGNC:25312]
ENSG00000171840	NINJ2	-0.893004250666329	0.00966713116492966	0.844249076703028	4815	ILMN_1731745	ninjurin 2 [Source:HGNC Symbol;Acc:HGNC:7825]
ENSG00000188290	HES4	1.21575361115227	0.00974417840930034	0.844249076703028	57801	ILMN_1653466	hes family bHLH transcription factor 4 [Source:HGNC Symbol;Acc:HGNC:24149]
ENSG00000099783	HNRNPM	0.750057990928841	0.00978649106502297	0.844249076703028	4670	ILMN_3269405	heterogeneous nuclear ribonucleoprotein M [Source:HGNC Symbol;Acc:HGNC:5046]
ENSG00000173848	NET1	1.11739205242524	0.00982143874784158	0.844249076703028	10276	ILMN_1758311	neuroepithelial cell transforming 1 [Source:HGNC Symbol;Acc:HGNC:14592]
ENSG00000139734	DIAPH3	0.766448997267369	0.00982302352775046	0.844249076703028	81624	ILMN_1695226	diaphanous related formin 3 [Source:HGNC Symbol;Acc:HGNC:15480]
ENSG00000102805	CLN5	-0.70898053828721	0.0100181092691079	0.844249076703028	1203	ILMN_1778203	CLN5, intracellular trafficking protein [Source:HGNC Symbol;Acc:HGNC:2076]
ENSG00000126453	BCL2L12	0.612853552849542	0.0100561888759587	0.844249076703028	83596	ILMN_1752953	BCL2 like 12 [Source:HGNC Symbol;Acc:HGNC:13787]
ENSG00000105612	DNASE2	-0.65047067371701	0.0100704693223067	0.844249076703028	1777	ILMN_1796245	deoxyribonuclease 2, lysosomal [Source:HGNC Symbol;Acc:HGNC:2960]
ENSG00000188229	TUBB4B	0.747726471209816	0.0101547960589852	0.844249076703028	10383	ILMN_1780769	tubulin beta 4B class IVb [Source:HGNC Symbol;Acc:HGNC:20771]
ENSG00000075945	KIFAP3	-0.679200414751673	0.0102839014232056	0.844249076703028	22920	ILMN_2119224	kinesin associated protein 3 [Source:HGNC Symbol;Acc:HGNC:17060]
ENSG00000132840	BHMT2	-0.940057771657563	0.0102878524830898	0.844249076703028	23743	ILMN_1813043	betaine--homocysteine S-methyltransferase 2 [Source:HGNC Symbol;Acc:HGNC:1048]
ENSG00000166340	TPP1	-0.973150146833214	0.0103778068887806	0.844249076703028	1200	ILMN_1729234	tripeptidyl peptidase 1 [Source:HGNC Symbol;Acc:HGNC:2073]
ENSG00000166454	ATMIN	-0.600470557670662	0.0104851622390845	0.844249076703028	23300	ILMN_2223720	ATM interactor [Source:HGNC Symbol;Acc:HGNC:29034]
ENSG00000150540	HNMT	-0.678683935761804	0.0104977361322822	0.844249076703028	3176	ILMN_2284744	histamine N-methyltransferase [Source:HGNC Symbol;Acc:HGNC:5028]
ENSG00000114544	SLC41A3	-0.615478929996303	0.0105068863636842	0.844249076703028	54946	ILMN_2356111	solute carrier family 41 member 3 [Source:HGNC Symbol;Acc:HGNC:31046]
ENSG00000169604	ANTXR1	-0.968955182745924	0.0105772739225952	0.844249076703028	84168	ILMN_1670379	ANTXR cell adhesion molecule 1 [Source:HGNC Symbol;Acc:HGNC:21014]
ENSG00000092199	HNRNPC	0.656884782108236	0.0106318488605845	0.844249076703028	3183	ILMN_2334587	heterogeneous nuclear ribonucleoprotein C (C1/C2) [Source:HGNC Symbol;Acc:HGNC:5035]
ENSG00000173818	ENDOV	-0.868618427419276	0.0106395906315578	0.844249076703028	284131	ILMN_1678705	endonuclease V [Source:HGNC Symbol;Acc:HGNC:26640]
ENSG00000197417	SHPK	0.60821692393326	0.0107886243345568	0.844249076703028	23729	ILMN_2216918	sedoheptulokinase [Source:HGNC Symbol;Acc:HGNC:1492]
ENSG00000162493	PDPN	-1.59322812953283	0.0108774025795044	0.844249076703028	10630	ILMN_1670490	podoplanin [Source:HGNC Symbol;Acc:HGNC:29602]
ENSG00000119922	IFIT2	-0.927489625707813	0.0109584426809366	0.844249076703028	3433	ILMN_1739428	interferon induced protein with tetratricopeptide repeats 2 [Source:HGNC Symbol;Acc:HGNC:5409]
ENSG00000119969	HELLS	0.860456339894389	0.0110138003470695	0.844249076703028	3070	ILMN_2202423	helicase, lymphoid specific [Source:HGNC Symbol;Acc:HGNC:4861]
ENSG00000135048	CEMIP2	0.739997156728553	0.0110272743785876	0.844249076703028	23670	ILMN_1784661	cell migration inducing hyaluronidase 2 [Source:HGNC Symbol;Acc:HGNC:11869]
ENSG00000100522	GNPNAT1	0.719399503190753	0.0111552876473996	0.844249076703028	64841	ILMN_1686235	glucosamine-phosphate N-acetyltransferase 1 [Source:HGNC Symbol;Acc:HGNC:19980]
ENSG00000160201	U2AF1	0.534694664783328	0.011215041880814	0.844249076703028	7307	ILMN_1772113	U2 small nuclear RNA auxiliary factor 1 [Source:HGNC Symbol;Acc:HGNC:12453]
ENSG00000196151	WDSUB1	-0.698294885327713	0.0114963807548068	0.844249076703028	151525	ILMN_1735275	WD repeat, sterile alpha motif and U-box domain containing 1 [Source:HGNC Symbol;Acc:HGNC:26697]
ENSG00000079313	REXO1	0.534060977040165	0.0115087863096363	0.844249076703028	57455	ILMN_1753008	RNA exonuclease 1 homolog [Source:HGNC Symbol;Acc:HGNC:24616]
ENSG00000154781	CCDC174	-0.536401932888635	0.0116342327323994	0.844249076703028	51244	ILMN_1750144	coiled-coil domain containing 174 [Source:HGNC Symbol;Acc:HGNC:28033]
ENSG00000124120	TTPAL	0.474001105767162	0.0117034159221741	0.844249076703028	79183	ILMN_2364131	alpha tocopherol transfer protein like [Source:HGNC Symbol;Acc:HGNC:16114]
ENSG00000123975	CKS2	1.1853635169166	0.0117404313169516	0.844249076703028	1164	ILMN_1756326	CDC28 protein kinase regulatory subunit 2 [Source:HGNC Symbol;Acc:HGNC:2000]
ENSG00000158769	F11R	-0.640139603239164	0.0118155559874778	0.844249076703028	50848	ILMN_2342033	F11 receptor [Source:HGNC Symbol;Acc:HGNC:14685]
ENSG00000102053	ZC3H12B	-0.537416545226752	0.0119810603302117	0.844249076703028	340554	ILMN_1814629	zinc finger CCCH-type containing 12B [Source:HGNC Symbol;Acc:HGNC:17407]
ENSG00000168216	LMBRD1	-0.567239793637458	0.0120417716159644	0.844249076703028	55788	ILMN_1652128	LMBR1 domain containing 1 [Source:HGNC Symbol;Acc:HGNC:23038]
ENSG00000222041	CYTOR	0.761340518701182	0.0120676960304558	0.844249076703028	112597	ILMN_2143795	cytoskeleton regulator RNA [Source:HGNC Symbol;Acc:HGNC:28717]
ENSG00000273780	ARHGAP23	0.671881240866324	0.0121280624981488	0.844249076703028	57636	ILMN_1764571	Rho GTPase activating protein 23 [Source:HGNC Symbol;Acc:HGNC:29293]
ENSG00000158373	HIST1H2BD	-1.34323933425565	0.0121612970312515	0.844249076703028	3017	ILMN_1651496	histone cluster 1 H2B family member d [Source:HGNC Symbol;Acc:HGNC:4747]
ENSG00000162144	CYB561A3	-0.542252047741319	0.0122641574362616	0.844249076703028	220002	ILMN_2129505	cytochrome b561 family member A3 [Source:HGNC Symbol;Acc:HGNC:23014]
ENSG00000203668	CHML	0.469078570462921	0.0123482698733576	0.844249076703028	1122	ILMN_1747697	CHM like, Rab escort protein 2 [Source:HGNC Symbol;Acc:HGNC:1941]
ENSG00000178105	DDX10	1.22184557401283	0.0123695284642462	0.844249076703028	1662	ILMN_1753249	DEAD-box helicase 10 [Source:HGNC Symbol;Acc:HGNC:2735]
ENSG00000141499	WRAP53	0.884463189508904	0.0123875566391393	0.844249076703028	55135	ILMN_1693669	WD repeat containing antisense to TP53 [Source:HGNC Symbol;Acc:HGNC:25522]
ENSG00000197971	MBP	-0.866646215676308	0.012476972274734	0.844249076703028	4155	ILMN_2398939	myelin basic protein [Source:HGNC Symbol;Acc:HGNC:6925]
ENSG00000189266	PNRC2	0.583097659782215	0.0126179426112343	0.844249076703028	55629	ILMN_1778957	proline rich nuclear receptor coactivator 2 [Source:HGNC Symbol;Acc:HGNC:23158]
ENSG00000123213	NLN	0.611314309071071	0.0127930636145239	0.844249076703028	57486	ILMN_1742089	neurolysin [Source:HGNC Symbol;Acc:HGNC:16058]
ENSG00000117151	CTBS	-0.946702142917981	0.0128662059620034	0.844249076703028	1486	ILMN_2144574	chitobiase [Source:HGNC Symbol;Acc:HGNC:2496]
ENSG00000197971	MBP	-0.98653686035407	0.0129657242423617	0.844249076703028	4155	ILMN_1672660	myelin basic protein [Source:HGNC Symbol;Acc:HGNC:6925]
ENSG00000197619	ZNF615	-0.502160802829006	0.0129715273503613	0.844249076703028	284370	ILMN_1672135	zinc finger protein 615 [Source:HGNC Symbol;Acc:HGNC:24740]
ENSG00000150459	SAP18	-0.529393945002819	0.0129937964800648	0.844249076703028	10284	ILMN_1752793	Sin3A associated protein 18 [Source:HGNC Symbol;Acc:HGNC:10530]
ENSG00000196839	ADA	-0.830314269064115	0.0130352115290655	0.844249076703028	100	ILMN_1803686	adenosine deaminase [Source:HGNC Symbol;Acc:HGNC:186]
ENSG00000164104	HMGB2	1.03691424061132	0.013072017585996	0.844249076703028	3148	ILMN_2219712	high mobility group box 2 [Source:HGNC Symbol;Acc:HGNC:5000]
ENSG00000138496	PARP9	-0.78645142694896	0.0130899139030892	0.844249076703028	83666	ILMN_2053527	poly(ADP-ribose) polymerase family member 9 [Source:HGNC Symbol;Acc:HGNC:24118]
ENSG00000018189	RUFY3	-0.79291446317928	0.0131215679470604	0.844249076703028	22902	ILMN_2262901	RUN and FYVE domain containing 3 [Source:HGNC Symbol;Acc:HGNC:30285]
ENSG00000132635	PCED1A	-0.724717799770032	0.0131626872314366	0.844249076703028	64773	ILMN_1676302	PC-esterase domain containing 1A [Source:HGNC Symbol;Acc:HGNC:16212]
ENSG00000118985	ELL2	0.575382014380051	0.0133270049463286	0.844249076703028	22936	ILMN_1655930	elongation factor for RNA polymerase II 2 [Source:HGNC Symbol;Acc:HGNC:17064]
ENSG00000179588	ZFPM1	-0.520015442154286	0.0137696866347116	0.844249076703028	161882	ILMN_1651438	zinc finger protein, FOG family member 1 [Source:HGNC Symbol;Acc:HGNC:19762]
ENSG00000114544	SLC41A3	-0.688100535357573	0.0137716271036763	0.844249076703028	54946	ILMN_1739885	solute carrier family 41 member 3 [Source:HGNC Symbol;Acc:HGNC:31046]
ENSG00000127824	TUBA4A	0.809336070115427	0.0137940341029007	0.844249076703028	7277	ILMN_1784300	tubulin alpha 4a [Source:HGNC Symbol;Acc:HGNC:12407]
ENSG00000167323	STIM1	-0.57953956288856	0.0138691873159453	0.844249076703028	6786	ILMN_2064694	stromal interaction molecule 1 [Source:HGNC Symbol;Acc:HGNC:11386]
ENSG00000143367	TUFT1	0.605333471375851	0.0139141810279021	0.844249076703028	7286	ILMN_1781374	tuftelin 1 [Source:HGNC Symbol;Acc:HGNC:12422]
ENSG00000117632	STMN1	1.58956565674163	0.0139701803580147	0.844249076703028	3925	ILMN_1657796	stathmin 1 [Source:HGNC Symbol;Acc:HGNC:6510]
ENSG00000111252	SH2B3	0.628081660998321	0.0142740699741363	0.844249076703028	10019	ILMN_1752046	SH2B adaptor protein 3 [Source:HGNC Symbol;Acc:HGNC:29605]
ENSG00000108679	LGALS3BP	-0.93489638648829	0.0143507949185569	0.844249076703028	3959	ILMN_1659688	galectin 3 binding protein [Source:HGNC Symbol;Acc:HGNC:6564]
ENSG00000173230	GOLGB1	-0.531095629188239	0.0144144161505629	0.844249076703028	2804	ILMN_1747935	golgin B1 [Source:HGNC Symbol;Acc:HGNC:4429]
ENSG00000185201	IFITM2	-0.901407588843549	0.0144179072761946	0.844249076703028	10581	ILMN_1673352	interferon induced transmembrane protein 2 [Source:HGNC Symbol;Acc:HGNC:5413]
ENSG00000205609	EIF3CL	0.813454441059491	0.0144585037178176	0.844249076703028	728689	ILMN_1725984	eukaryotic translation initiation factor 3 subunit C like [Source:HGNC Symbol;Acc:HGNC:26347]
ENSG00000161960	EIF4A1	0.664722675245981	0.0144640868431649	0.844249076703028	1973	ILMN_3251629	eukaryotic translation initiation factor 4A1 [Source:HGNC Symbol;Acc:HGNC:3282]
ENSG00000283154	IQCJ-SCHIP1	0.495977026261627	0.0145399370591068	0.844249076703028	29970	ILMN_1794598	IQCJ-SCHIP1 readthrough [Source:HGNC Symbol;Acc:HGNC:38842]
ENSG00000134882	UBAC2	-0.696334185077529	0.0146323223373117	0.844249076703028	337867	ILMN_1713993	UBA domain containing 2 [Source:HGNC Symbol;Acc:HGNC:20486]
ENSG00000160310	PRMT2	-0.48012723856461	0.0147387056387843	0.844249076703028	3275	ILMN_2393544	protein arginine methyltransferase 2 [Source:HGNC Symbol;Acc:HGNC:5186]
ENSG00000174348	PODN	-1.91395158364195	0.0147795664447603	0.844249076703028	127435	ILMN_1770800	podocan [Source:HGNC Symbol;Acc:HGNC:23174]
ENSG00000067365	METTL22	-0.689161380758215	0.0147902040011397	0.844249076703028	79091	ILMN_1658290	methyltransferase like 22 [Source:HGNC Symbol;Acc:HGNC:28368]
ENSG00000204271	SPIN3	-0.457816740658484	0.0148500311647643	0.844249076703028	169981	ILMN_1801045	spindlin family member 3 [Source:HGNC Symbol;Acc:HGNC:27272]
ENSG00000166938	DIS3L	-0.554757173176365	0.014913273877029	0.844249076703028	115752	ILMN_1795822	DIS3 like exosome 3'-5' exoribonuclease [Source:HGNC Symbol;Acc:HGNC:28698]
ENSG00000162746	FCRLB	0.658239347244906	0.0149456828357648	0.844249076703028	127943	ILMN_1782015	Fc receptor like B [Source:HGNC Symbol;Acc:HGNC:26431]
ENSG00000131504	DIAPH1	0.566913051855938	0.0150371769814179	0.844249076703028	1729	ILMN_1661554	diaphanous related formin 1 [Source:HGNC Symbol;Acc:HGNC:2876]
ENSG00000175592	FOSL1	0.922122168605156	0.0150974696848065	0.844249076703028	8061	ILMN_1771841	FOS like 1, AP-1 transcription factor subunit [Source:HGNC Symbol;Acc:HGNC:13718]
ENSG00000137720	C11orf1	-0.716457200197708	0.0151131744922328	0.844249076703028	64776	ILMN_2128967	chromosome 11 open reading frame 1 [Source:HGNC Symbol;Acc:HGNC:1163]
ENSG00000101361	NOP56	0.818179164989991	0.0151280465556573	0.844249076703028	10528	ILMN_1705407	NOP56 ribonucleoprotein [Source:HGNC Symbol;Acc:HGNC:15911]
ENSG00000172531	PPP1CA	0.588266237989914	0.015172133030547	0.844249076703028	5499	ILMN_1695827	protein phosphatase 1 catalytic subunit alpha [Source:HGNC Symbol;Acc:HGNC:9281]
ENSG00000139971	ARMH4	-0.459402471817252	0.0152567592735699	0.844249076703028	145407	ILMN_1796377	armadillo-like helical domain containing 4 [Source:HGNC Symbol;Acc:HGNC:19846]
ENSG00000182272	B4GALNT4	0.549375726180048	0.0152944011663764	0.844249076703028	338707	ILMN_1796663	beta-1,4-N-acetyl-galactosaminyltransferase 4 [Source:HGNC Symbol;Acc:HGNC:26315]
ENSG00000099284	H2AFY2	-0.627963879171256	0.0153531300507224	0.844249076703028	55506	ILMN_1705570	H2A histone family member Y2 [Source:HGNC Symbol;Acc:HGNC:14453]
ENSG00000182534	MXRA7	-0.570862087142217	0.015404342118219	0.844249076703028	439921	ILMN_1743836	matrix remodeling associated 7 [Source:HGNC Symbol;Acc:HGNC:7541]
ENSG00000138668	HNRNPD	0.734638101412191	0.015449144106198	0.844249076703028	3184	ILMN_1751368	heterogeneous nuclear ribonucleoprotein D [Source:HGNC Symbol;Acc:HGNC:5036]
ENSG00000164934	DCAF13	0.663970553346944	0.0155572040026726	0.844249076703028	25879	ILMN_1744611	DDB1 and CUL4 associated factor 13 [Source:HGNC Symbol;Acc:HGNC:24535]
ENSG00000162616	DNAJB4	0.549754001517935	0.0155796906262294	0.844249076703028	11080	ILMN_1813019	DnaJ heat shock protein family (Hsp40) member B4 [Source:HGNC Symbol;Acc:HGNC:14886]
ENSG00000099864	PALM	-1.90095100410818	0.0156210918907309	0.844249076703028	5064	ILMN_1812031	paralemmin [Source:HGNC Symbol;Acc:HGNC:8594]
ENSG00000114784	EIF1B	-0.546217008366263	0.0156907716731316	0.844249076703028	10289	ILMN_1679324	eukaryotic translation initiation factor 1B [Source:HGNC Symbol;Acc:HGNC:30792]
ENSG00000166922	SCG5	-1.56811794429574	0.0158621686750064	0.844249076703028	6447	ILMN_2065773	secretogranin V [Source:HGNC Symbol;Acc:HGNC:10816]
ENSG00000171443	ZNF524	-0.514480918571142	0.0158635342144347	0.844249076703028	147807	ILMN_1810147	zinc finger protein 524 [Source:HGNC Symbol;Acc:HGNC:28322]
ENSG00000108064	TFAM	0.604658586427844	0.0160332001796589	0.844249076703028	7019	ILMN_1715661	transcription factor A, mitochondrial [Source:HGNC Symbol;Acc:HGNC:11741]
ENSG00000205089	CCNI2	-0.505781780072813	0.0161340060776049	0.844249076703028	645121	ILMN_3241750	cyclin I family member 2 [Source:HGNC Symbol;Acc:HGNC:33869]
ENSG00000141232	TOB1	-0.852189879314224	0.0161776685516225	0.844249076703028	10140	ILMN_1672004	transducer of ERBB2, 1 [Source:HGNC Symbol;Acc:HGNC:11979]
ENSG00000060656	PTPRU	-0.55096837223907	0.0161844139915983	0.844249076703028	10076	ILMN_2383300	protein tyrosine phosphatase, receptor type U [Source:HGNC Symbol;Acc:HGNC:9683]
ENSG00000182944	EWSR1	0.525990216061188	0.016232189155912	0.844249076703028	2130	ILMN_1697735	EWS RNA binding protein 1 [Source:HGNC Symbol;Acc:HGNC:3508]
ENSG00000142634	EFHD2	0.61211753954543	0.0163354614597269	0.844249076703028	79180	ILMN_1761463	EF-hand domain family member D2 [Source:HGNC Symbol;Acc:HGNC:28670]
ENSG00000136247	ZDHHC4	-0.626915615585495	0.0163642736612017	0.844249076703028	55146	ILMN_3307025	zinc finger DHHC-type containing 4 [Source:HGNC Symbol;Acc:HGNC:18471]
ENSG00000167193	CRK	0.598461350151096	0.0164787560585211	0.844249076703028	1398	ILMN_1666494	CRK proto-oncogene, adaptor protein [Source:HGNC Symbol;Acc:HGNC:2362]
ENSG00000078487	ZCWPW1	-0.847170251553623	0.0164999437187777	0.844249076703028	55063	ILMN_1751963	zinc finger CW-type and PWWP domain containing 1 [Source:HGNC Symbol;Acc:HGNC:23486]
ENSG00000233101	HOXB-AS3	1.83646187406811	0.0165068679204454	0.844249076703028	404266	ILMN_1683798	HOXB cluster antisense RNA 3 [Source:HGNC Symbol;Acc:HGNC:40283]
ENSG00000144959	NCEH1	1.05314098144531	0.0166035547560604	0.844249076703028	57552	ILMN_1676336	neutral cholesterol ester hydrolase 1 [Source:HGNC Symbol;Acc:HGNC:29260]
ENSG00000158373	HIST1H2BD	-0.987385545661584	0.016681208401533	0.844249076703028	3017	ILMN_1758623	histone cluster 1 H2B family member d [Source:HGNC Symbol;Acc:HGNC:4747]
ENSG00000177595	PIDD1	-0.496577898808243	0.0167011742109447	0.844249076703028	55367	ILMN_2406552	p53-induced death domain protein 1 [Source:HGNC Symbol;Acc:HGNC:16491]
ENSG00000164754	RAD21	0.683417475641605	0.0167037718612254	0.844249076703028	5885	ILMN_2221006	RAD21 cohesin complex component [Source:HGNC Symbol;Acc:HGNC:9811]
ENSG00000198959	TGM2	0.963066477553003	0.0168014057753288	0.844249076703028	7052	ILMN_1679267	transglutaminase 2 [Source:HGNC Symbol;Acc:HGNC:11778]
ENSG00000091986	CCDC80	-1.58529010794519	0.0168656317483871	0.844249076703028	151887	ILMN_1715662	coiled-coil domain containing 80 [Source:HGNC Symbol;Acc:HGNC:30649]
ENSG00000135018	UBQLN1	0.646883264939656	0.0168925492724827	0.844249076703028	29979	ILMN_1798380	ubiquilin 1 [Source:HGNC Symbol;Acc:HGNC:12508]
ENSG00000196562	SULF2	-1.25590623089522	0.0169711527202851	0.844249076703028	55959	ILMN_2345142	sulfatase 2 [Source:HGNC Symbol;Acc:HGNC:20392]
ENSG00000185485	SDHAP1	0.522036466680234	0.0170604892140243	0.844249076703028	255812	ILMN_1666757	succinate dehydrogenase complex flavoprotein subunit A pseudogene 1 [Source:HGNC Symbol;Acc:HGNC:32455]
ENSG00000145675	PIK3R1	-1.032137549197	0.0170837449623917	0.844249076703028	5295	ILMN_1760303	phosphoinositide-3-kinase regulatory subunit 1 [Source:HGNC Symbol;Acc:HGNC:8979]
ENSG00000087076	HSD17B14	-0.548526170929796	0.0171676979225498	0.844249076703028	51171	ILMN_1809483	hydroxysteroid 17-beta dehydrogenase 14 [Source:HGNC Symbol;Acc:HGNC:23238]
ENSG00000006007	GDE1	-0.548820460806784	0.0171748932287011	0.844249076703028	51573	ILMN_1728698	glycerophosphodiester phosphodiesterase 1 [Source:HGNC Symbol;Acc:HGNC:29644]
ENSG00000013392	RWDD2A	-0.630422683339093	0.0173062868134312	0.844249076703028	112611	ILMN_1722156	RWD domain containing 2A [Source:HGNC Symbol;Acc:HGNC:21385]
ENSG00000138867	GUCD1	-0.51405953556857	0.0173100480219325	0.844249076703028	83606	ILMN_1764410	guanylyl cyclase domain containing 1 [Source:HGNC Symbol;Acc:HGNC:14237]
ENSG00000258947	TUBB3	0.611205947960077	0.0176969008796013	0.844249076703028	10381	ILMN_1791726	tubulin beta 3 class III [Source:HGNC Symbol;Acc:HGNC:20772]
ENSG00000126458	RRAS	-0.581528781450221	0.0177144248776145	0.844249076703028	6237	ILMN_1780825	RAS related [Source:HGNC Symbol;Acc:HGNC:10447]
ENSG00000160932	LY6E	-0.859231840056651	0.017801975446104	0.844249076703028	4061	ILMN_1695404	lymphocyte antigen 6 family member E [Source:HGNC Symbol;Acc:HGNC:6727]
ENSG00000119771	KLHL29	-0.530883210641699	0.0179094313592387	0.844249076703028	114818	ILMN_3178406	kelch like family member 29 [Source:HGNC Symbol;Acc:HGNC:29404]
ENSG00000015153	YAF2	-0.477629995809967	0.0179944018301072	0.844249076703028	10138	ILMN_1765606	YY1 associated factor 2 [Source:HGNC Symbol;Acc:HGNC:17363]
ENSG00000273033	LINC02035	-0.981972729559819	0.0180101397145506	0.844249076703028	100129550	ILMN_3236239	long intergenic non-protein coding RNA 2035 [Source:HGNC Symbol;Acc:HGNC:52875]
ENSG00000099864	PALM	-1.09533437249921	0.0180364961488049	0.844249076703028	5064	ILMN_2387214	paralemmin [Source:HGNC Symbol;Acc:HGNC:8594]
ENSG00000157110	RBPMS	-0.545414417019166	0.0180526015898943	0.844249076703028	11030	ILMN_1728218	RNA binding protein, mRNA processing factor [Source:HGNC Symbol;Acc:HGNC:19097]
ENSG00000115267	IFIH1	-0.863222953085013	0.0180678492318705	0.844249076703028	64135	ILMN_1781373	interferon induced with helicase C domain 1 [Source:HGNC Symbol;Acc:HGNC:18873]
ENSG00000104889	RNASEH2A	1.04337557376398	0.0181485921856673	0.844249076703028	10535	ILMN_1810901	ribonuclease H2 subunit A [Source:HGNC Symbol;Acc:HGNC:18518]
ENSG00000129158	SERGEF	-0.746922074544643	0.0182282303276414	0.844249076703028	26297	ILMN_1760049	secretion regulating guanine nucleotide exchange factor [Source:HGNC Symbol;Acc:HGNC:17499]
ENSG00000125388	GRK4	-0.745118188829462	0.0183460880661858	0.844249076703028	2868	ILMN_2405400	G protein-coupled receptor kinase 4 [Source:HGNC Symbol;Acc:HGNC:4543]
ENSG00000239836	PSMB9	-0.661909323526382	0.0185081004726118	0.844249076703028	5698	ILMN_2376108	proteasome subunit beta 9 [Source:HGNC Symbol;Acc:HGNC:9546]
ENSG00000011260	UTP18	0.567880352277671	0.0185858183896371	0.844249076703028	51096	ILMN_1779584	UTP18, small subunit processome component [Source:HGNC Symbol;Acc:HGNC:24274]
ENSG00000133321	RARRES3	-2.12176216292439	0.018598676775591	0.844249076703028	5920	ILMN_1701613	retinoic acid receptor responder 3 [Source:HGNC Symbol;Acc:HGNC:9869]
ENSG00000062822	POLD1	0.579161134764487	0.0186830344540359	0.844249076703028	5424	ILMN_1652580	DNA polymerase delta 1, catalytic subunit [Source:HGNC Symbol;Acc:HGNC:9175]
ENSG00000128059	PPAT	0.617699714006585	0.0187067954975261	0.844249076703028	5471	ILMN_1674302	phosphoribosyl pyrophosphate amidotransferase [Source:HGNC Symbol;Acc:HGNC:9238]
ENSG00000099901	RANBP1	1.06311250380873	0.0187815372240203	0.844249076703028	5902	ILMN_1721457	RAN binding protein 1 [Source:HGNC Symbol;Acc:HGNC:9847]
ENSG00000135905	DOCK10	0.730073838095041	0.0188266897184412	0.844249076703028	55619	ILMN_1702301	dedicator of cytokinesis 10 [Source:HGNC Symbol;Acc:HGNC:23479]
ENSG00000240344	PPIL3	-0.582564450778223	0.0188323530295254	0.844249076703028	53938	ILMN_1770020	peptidylprolyl isomerase like 3 [Source:HGNC Symbol;Acc:HGNC:9262]
ENSG00000253729	PRKDC	0.506231245349543	0.0188524396823512	0.844249076703028	5591	ILMN_2253648	protein kinase, DNA-activated, catalytic subunit [Source:HGNC Symbol;Acc:HGNC:9413]
ENSG00000204852	TCTN1	-0.751411847568065	0.0188684150194089	0.844249076703028	79600	ILMN_1685124	tectonic family member 1 [Source:HGNC Symbol;Acc:HGNC:26113]
ENSG00000106462	EZH2	0.641909282837829	0.0189184825327128	0.844249076703028	2146	ILMN_2364529	enhancer of zeste 2 polycomb repressive complex 2 subunit [Source:HGNC Symbol;Acc:HGNC:3527]
ENSG00000170581	STAT2	-0.725189336144268	0.0189191701480097	0.844249076703028	6773	ILMN_1690921	signal transducer and activator of transcription 2 [Source:HGNC Symbol;Acc:HGNC:11363]
ENSG00000112183	RBM24	0.485755647386629	0.0189681918878971	0.844249076703028	221662	ILMN_2118832	RNA binding motif protein 24 [Source:HGNC Symbol;Acc:HGNC:21539]
ENSG00000156162	DPY19L4	-0.620064329787933	0.0190828033270827	0.844249076703028	286148	ILMN_1775573	dpy-19 like 4 [Source:HGNC Symbol;Acc:HGNC:27829]
ENSG00000101439	CST3	-0.901962038620233	0.019126900939993	0.844249076703028	1471	ILMN_1800354	cystatin C [Source:HGNC Symbol;Acc:HGNC:2475]
ENSG00000169371	SNUPN	-0.5080779193072	0.0192115151542905	0.844249076703028	10073	ILMN_1733932	snurportin 1 [Source:HGNC Symbol;Acc:HGNC:14245]
ENSG00000091986	CCDC80	-1.52754194157548	0.0192269244809951	0.844249076703028	151887	ILMN_1803338	coiled-coil domain containing 80 [Source:HGNC Symbol;Acc:HGNC:30649]
ENSG00000164366	CCDC127	-0.62582017401072	0.0192301505621225	0.844249076703028	133957	ILMN_2214955	coiled-coil domain containing 127 [Source:HGNC Symbol;Acc:HGNC:30520]
ENSG00000157601	MX1	-1.9593413633295	0.0192432873202422	0.844249076703028	4599	ILMN_1662358	MX dynamin like GTPase 1 [Source:HGNC Symbol;Acc:HGNC:7532]
ENSG00000154027	AK5	0.928697045828191	0.0194869663343392	0.844249076703028	26289	ILMN_2387712	adenylate kinase 5 [Source:HGNC Symbol;Acc:HGNC:365]
ENSG00000085415	SEH1L	0.583373051442296	0.0196534014897301	0.844249076703028	81929	ILMN_1705032	SEH1 like nucleoporin [Source:HGNC Symbol;Acc:HGNC:30379]
ENSG00000136514	RTP4	-0.551935501088031	0.019670654794219	0.844249076703028	64108	ILMN_2173975	receptor transporter protein 4 [Source:HGNC Symbol;Acc:HGNC:23992]
ENSG00000112039	FANCE	0.910341739565344	0.0198861344250127	0.844249076703028	2178	ILMN_2043452	FA complementation group E [Source:HGNC Symbol;Acc:HGNC:3586]
ENSG00000181458	TMEM45A	-0.530013685172991	0.0199171901224019	0.844249076703028	55076	ILMN_1770922	transmembrane protein 45A [Source:HGNC Symbol;Acc:HGNC:25480]
ENSG00000240682	ISY1	0.514909248970058	0.0199906285906668	0.844249076703028	57461	ILMN_1662128	ISY1 splicing factor homolog [Source:HGNC Symbol;Acc:HGNC:29201]
ENSG00000230487	PSMG3-AS1	-0.726968389929942	0.0201810168586157	0.844249076703028	114796	ILMN_3248764	PSMG3 antisense RNA 1 (head to head) [Source:HGNC Symbol;Acc:HGNC:22230]
ENSG00000005893	LAMP2	-0.754985549168591	0.0202047948331994	0.844249076703028	3920	ILMN_2243687	lysosomal associated membrane protein 2 [Source:HGNC Symbol;Acc:HGNC:6501]
ENSG00000117724	CENPF	1.26699668451359	0.0202329679773953	0.844249076703028	1063	ILMN_1664516	centromere protein F [Source:HGNC Symbol;Acc:HGNC:1857]
ENSG00000003436	TFPI	0.505542142147951	0.0202405536630596	0.844249076703028	7035	ILMN_1701032	tissue factor pathway inhibitor [Source:HGNC Symbol;Acc:HGNC:11760]
ENSG00000164109	MAD2L1	0.796670456716244	0.0204821566384639	0.844249076703028	4085	ILMN_2112460	mitotic arrest deficient 2 like 1 [Source:HGNC Symbol;Acc:HGNC:6763]
ENSG00000163815	CLEC3B	-1.51665700586453	0.0205338476787866	0.844249076703028	7123	ILMN_1682176	C-type lectin domain family 3 member B [Source:HGNC Symbol;Acc:HGNC:11891]
ENSG00000100558	PLEK2	0.662748035662401	0.0205829766966471	0.844249076703028	26499	ILMN_1811470	pleckstrin 2 [Source:HGNC Symbol;Acc:HGNC:19238]
ENSG00000002586	CD99	-0.584136438547159	0.0205919757830367	0.844249076703028	4267	ILMN_2056032	CD99 molecule (Xg blood group) [Source:HGNC Symbol;Acc:HGNC:7082]
ENSG00000116747	TROVE2	0.426166148157305	0.0206508342167613	0.844249076703028	6738	ILMN_1738909	TROVE domain family member 2 [Source:HGNC Symbol;Acc:HGNC:11313]
ENSG00000118894	EEF2KMT	0.47972694043925	0.0206976243072169	0.844249076703028	196483	ILMN_2400250	eukaryotic elongation factor 2 lysine methyltransferase [Source:HGNC Symbol;Acc:HGNC:32221]
ENSG00000035403	VCL	0.635719050842184	0.0207111982731241	0.844249076703028	7414	ILMN_2413527	vinculin [Source:HGNC Symbol;Acc:HGNC:12665]
ENSG00000089063	TMEM230	-0.422425660340656	0.0207395809858381	0.844249076703028	29058	ILMN_1806312	transmembrane protein 230 [Source:HGNC Symbol;Acc:HGNC:15876]
ENSG00000167612	ANKRD33	-0.688198602636378	0.0207834997550847	0.844249076703028	341405	ILMN_1667748	ankyrin repeat domain 33 [Source:HGNC Symbol;Acc:HGNC:13788]
ENSG00000102172	SMS	1.53638295611998	0.0207868982612204	0.844249076703028	6611	ILMN_2225318	spermine synthase [Source:HGNC Symbol;Acc:HGNC:11123]
ENSG00000104823	ECH1	-0.952240962701786	0.0208109973068684	0.844249076703028	1891	ILMN_1653115	enoyl-CoA hydratase 1 [Source:HGNC Symbol;Acc:HGNC:3149]
ENSG00000149554	CHEK1	0.784562637255024	0.0209276481584821	0.844249076703028	1111	ILMN_1664630	checkpoint kinase 1 [Source:HGNC Symbol;Acc:HGNC:1925]
ENSG00000082515	MRPL22	0.714806903652389	0.021047571635772	0.844249076703028	29093	ILMN_1663220	mitochondrial ribosomal protein L22 [Source:HGNC Symbol;Acc:HGNC:14480]
ENSG00000084070	SMAP2	0.565741175387823	0.0210894658763333	0.844249076703028	64744	ILMN_1781468	small ArfGAP2 [Source:HGNC Symbol;Acc:HGNC:25082]
ENSG00000165119	HNRNPK	0.476041527196436	0.0210925239889648	0.844249076703028	3190	ILMN_2378048	heterogeneous nuclear ribonucleoprotein K [Source:HGNC Symbol;Acc:HGNC:5044]
ENSG00000196503	ARL9	0.614903059871935	0.0211161324895877	0.844249076703028	132946	ILMN_1777691	ADP ribosylation factor like GTPase 9 [Source:HGNC Symbol;Acc:HGNC:23592]
ENSG00000223547	ZNF844	-0.561180646253768	0.0211175430996371	0.844249076703028	284391	ILMN_3238123	zinc finger protein 844 [Source:HGNC Symbol;Acc:HGNC:25932]
ENSG00000110066	KMT5B	0.749874688018983	0.0211693235929192	0.844249076703028	51111	ILMN_1692026	lysine methyltransferase 5B [Source:HGNC Symbol;Acc:HGNC:24283]
ENSG00000126803	HSPA2	0.926612795632722	0.0211808576802608	0.844249076703028	3306	ILMN_1766499	heat shock protein family A (Hsp70) member 2 [Source:HGNC Symbol;Acc:HGNC:5235]
ENSG00000164136	IL15	-0.650386498772427	0.021214172320369	0.844249076703028	3600	ILMN_1724181	interleukin 15 [Source:HGNC Symbol;Acc:HGNC:5977]
ENSG00000137414	FAM8A1	-0.486439358735562	0.0212928432129477	0.844249076703028	51439	ILMN_1807448	family with sequence similarity 8 member A1 [Source:HGNC Symbol;Acc:HGNC:16372]
ENSG00000101220	C20orf27	0.893487785708326	0.0213823229485412	0.844249076703028	54976	ILMN_1697363	chromosome 20 open reading frame 27 [Source:HGNC Symbol;Acc:HGNC:15873]
ENSG00000116005	PCYOX1	-0.914472470770415	0.0214214104155444	0.844249076703028	51449	ILMN_2113535	prenylcysteine oxidase 1 [Source:HGNC Symbol;Acc:HGNC:20588]
ENSG00000008405	CRY1	0.969637049339143	0.0214934221582704	0.844249076703028	1407	ILMN_2202637	cryptochrome circadian regulator 1 [Source:HGNC Symbol;Acc:HGNC:2384]
ENSG00000198909	MAP3K3	-0.441430413483799	0.0215334382380287	0.844249076703028	4215	ILMN_1779010	mitogen-activated protein kinase kinase kinase 3 [Source:HGNC Symbol;Acc:HGNC:6855]
ENSG00000204947	ZNF425	-0.677404773969099	0.0215751894547003	0.844249076703028	155054	ILMN_1683932	zinc finger protein 425 [Source:HGNC Symbol;Acc:HGNC:20690]
ENSG00000145332	KLHL8	0.422447934349639	0.0216576584150663	0.844249076703028	57563	ILMN_1714083	kelch like family member 8 [Source:HGNC Symbol;Acc:HGNC:18644]
ENSG00000127125	PPCS	-0.510054315352333	0.0216849461442956	0.844249076703028	79717	ILMN_1776094	phosphopantothenoylcysteine synthetase [Source:HGNC Symbol;Acc:HGNC:25686]
ENSG00000116157	GPX7	-1.20993334965266	0.0217163177587018	0.844249076703028	2882	ILMN_1726030	glutathione peroxidase 7 [Source:HGNC Symbol;Acc:HGNC:4559]
ENSG00000214223	HNRNPA1P10	0.943777545680172	0.0217327105103692	0.844249076703028	664709	ILMN_2220283	heterogeneous nuclear ribonucleoprotein A1 pseudogene 10 [Source:HGNC Symbol;Acc:HGNC:39128]
ENSG00000149798	CDC42EP2	0.48039767114619	0.0217611289173225	0.844249076703028	10435	ILMN_1652777	CDC42 effector protein 2 [Source:HGNC Symbol;Acc:HGNC:16263]
ENSG00000141753	IGFBP4	-0.68108013386405	0.0217754671583517	0.844249076703028	3487	ILMN_1665865	insulin like growth factor binding protein 4 [Source:HGNC Symbol;Acc:HGNC:5473]
ENSG00000113389	NPR3	-0.861064615835277	0.021803917197846	0.844249076703028	4883	ILMN_1665033	natriuretic peptide receptor 3 [Source:HGNC Symbol;Acc:HGNC:7945]
ENSG00000164104	HMGB2	0.881513720048289	0.0218499794789111	0.844249076703028	3148	ILMN_1654268	high mobility group box 2 [Source:HGNC Symbol;Acc:HGNC:5000]
ENSG00000134531	EMP1	0.754710395736131	0.0219231156060515	0.844249076703028	2012	ILMN_1801616	epithelial membrane protein 1 [Source:HGNC Symbol;Acc:HGNC:3333]
ENSG00000269190	FBXO17	-0.657976580902758	0.0221627074469125	0.844249076703028	115290	ILMN_2368535	F-box protein 17 [Source:HGNC Symbol;Acc:HGNC:18754]
ENSG00000137309	HMGA1	1.08493684928205	0.0222706868372015	0.844249076703028	3159	ILMN_2311537	high mobility group AT-hook 1 [Source:HGNC Symbol;Acc:HGNC:5010]
ENSG00000106628	POLD2	0.537741123658363	0.0222803480738161	0.844249076703028	5425	ILMN_3228700	DNA polymerase delta 2, accessory subunit [Source:HGNC Symbol;Acc:HGNC:9176]
ENSG00000062725	APPBP2	-0.404893124518171	0.02259292709873	0.844249076703028	10513	ILMN_1694875	amyloid beta precursor protein binding protein 2 [Source:HGNC Symbol;Acc:HGNC:622]
ENSG00000196136	SERPINA3	-1.97486014046292	0.0226944116133684	0.844249076703028	12	ILMN_1788874	serpin family A member 3 [Source:HGNC Symbol;Acc:HGNC:16]
ENSG00000204272	NBDY	-0.459338482165995	0.0227036877287761	0.844249076703028	550643	ILMN_3247645	negative regulator of P-body association [Source:HGNC Symbol;Acc:HGNC:50713]
ENSG00000104852	SNRNP70	0.420018158097054	0.0228519145957892	0.844249076703028	6625	ILMN_2380839	small nuclear ribonucleoprotein U1 subunit 70 [Source:HGNC Symbol;Acc:HGNC:11150]
ENSG00000124209	RAB22A	-0.741862721090881	0.0228969542570844	0.844249076703028	57403	ILMN_1786976	RAB22A, member RAS oncogene family [Source:HGNC Symbol;Acc:HGNC:9764]
ENSG00000183780	SLC35F3	1.34696446743877	0.023026103197243	0.844249076703028	148641	ILMN_1814797	solute carrier family 35 member F3 [Source:HGNC Symbol;Acc:HGNC:23616]
ENSG00000005893	LAMP2	-0.659772005291681	0.0230286521761894	0.844249076703028	3920	ILMN_1659753	lysosomal associated membrane protein 2 [Source:HGNC Symbol;Acc:HGNC:6501]
ENSG00000079974	RABL2B	-0.470452493286401	0.0230501379807869	0.844249076703028	11158	ILMN_2385688	RAB, member of RAS oncogene family like 2B [Source:HGNC Symbol;Acc:HGNC:9800]
ENSG00000163071	SPATA18	-0.882969161709849	0.0230805065420188	0.844249076703028	132671	ILMN_1667948	spermatogenesis associated 18 [Source:HGNC Symbol;Acc:HGNC:29579]
ENSG00000138326	RPS24	1.27436098814445	0.0232156038253012	0.844249076703028	6229	ILMN_2399893	ribosomal protein S24 [Source:HGNC Symbol;Acc:HGNC:10411]
ENSG00000092820	EZR	1.0870370735859	0.0233282804235722	0.844249076703028	7430	ILMN_3272378	ezrin [Source:HGNC Symbol;Acc:HGNC:12691]
ENSG00000197324	LRP10	-0.626394172423828	0.0233331359183884	0.844249076703028	26020	ILMN_1670272	LDL receptor related protein 10 [Source:HGNC Symbol;Acc:HGNC:14553]
ENSG00000089280	FUS	0.611148037785942	0.0234320039449263	0.844249076703028	2521	ILMN_2306066	FUS RNA binding protein [Source:HGNC Symbol;Acc:HGNC:4010]
ENSG00000170144	HNRNPA3	0.676431745869825	0.0234809336986949	0.844249076703028	220988	ILMN_1761083	heterogeneous nuclear ribonucleoprotein A3 [Source:HGNC Symbol;Acc:HGNC:24941]
ENSG00000101160	CTSZ	-0.569458141419138	0.0234848519362111	0.844249076703028	1522	ILMN_1666269	cathepsin Z [Source:HGNC Symbol;Acc:HGNC:2547]
ENSG00000205670	SMIM11A	-0.613814544301032	0.0234901354035765	0.844249076703028	54065	ILMN_1777221	small integral membrane protein 11A [Source:HGNC Symbol;Acc:HGNC:1293]
ENSG00000143850	PLEKHA6	-0.880153408719518	0.0235074928510947	0.844249076703028	22874	ILMN_1797557	pleckstrin homology domain containing A6 [Source:HGNC Symbol;Acc:HGNC:17053]
ENSG00000257218	GATC	0.642415622492721	0.0236518112398922	0.844249076703028	283459	ILMN_1809034	glutamyl-tRNA amidotransferase subunit C [Source:HGNC Symbol;Acc:HGNC:25068]
ENSG00000132423	COQ3	0.78093802258448	0.0237807766705515	0.844249076703028	51805	ILMN_1801378	coenzyme Q3, methyltransferase [Source:HGNC Symbol;Acc:HGNC:18175]
ENSG00000168310	IRF2	-0.487298903578407	0.0237956509964916	0.844249076703028	3660	ILMN_2090607	interferon regulatory factor 2 [Source:HGNC Symbol;Acc:HGNC:6117]
ENSG00000171858	RPS21	0.712365941069493	0.023859400793339	0.844249076703028	6227	ILMN_1800573	ribosomal protein S21 [Source:HGNC Symbol;Acc:HGNC:10409]
ENSG00000138709	LARP1B	0.520755712404641	0.023962904660707	0.844249076703028	55132	ILMN_1733390	La ribonucleoprotein domain family member 1B [Source:HGNC Symbol;Acc:HGNC:24704]
ENSG00000141447	OSBPL1A	-0.617488057885742	0.0239645840518731	0.844249076703028	114876	ILMN_1773063	oxysterol binding protein like 1A [Source:HGNC Symbol;Acc:HGNC:16398]
ENSG00000120868	APAF1	0.55347796641056	0.0241555985607024	0.844249076703028	317	ILMN_1659463	apoptotic peptidase activating factor 1 [Source:HGNC Symbol;Acc:HGNC:576]
ENSG00000239332	LINC01119	-0.484243672503669	0.0241660271762617	0.844249076703028	100134259	ILMN_3246722	long intergenic non-protein coding RNA 1119 [Source:HGNC Symbol;Acc:HGNC:49262]
ENSG00000067057	PFKP	0.781295614082753	0.0241929647045666	0.844249076703028	5214	ILMN_1805737	phosphofructokinase, platelet [Source:HGNC Symbol;Acc:HGNC:8878]
ENSG00000184428	TOP1MT	0.443305448648807	0.0242007955615439	0.844249076703028	116447	ILMN_2405628	DNA topoisomerase I mitochondrial [Source:HGNC Symbol;Acc:HGNC:29787]
ENSG00000099783	HNRNPM	0.531054615583704	0.0243005624654669	0.844249076703028	4670	ILMN_1745385	heterogeneous nuclear ribonucleoprotein M [Source:HGNC Symbol;Acc:HGNC:5046]
ENSG00000169826	CSGALNACT2	0.516852487179965	0.0243048717802412	0.844249076703028	55454	ILMN_1799208	chondroitin sulfate N-acetylgalactosaminyltransferase 2 [Source:HGNC Symbol;Acc:HGNC:24292]
ENSG00000118564	FBXL5	-0.447841511850576	0.0243403735284341	0.844249076703028	26234	ILMN_1673370	F-box and leucine rich repeat protein 5 [Source:HGNC Symbol;Acc:HGNC:13602]
ENSG00000075886	TUBA3D	0.983909784299043	0.0243735894795015	0.844249076703028	113457	ILMN_2215640	tubulin alpha 3d [Source:HGNC Symbol;Acc:HGNC:24071]
ENSG00000132840	BHMT2	-0.695881929771875	0.0243824136243565	0.844249076703028	23743	ILMN_2070521	betaine--homocysteine S-methyltransferase 2 [Source:HGNC Symbol;Acc:HGNC:1048]
ENSG00000123473	STIL	0.969481708147004	0.02438656585132	0.844249076703028	6491	ILMN_2413650	STIL, centriolar assembly protein [Source:HGNC Symbol;Acc:HGNC:10879]
ENSG00000179889	PDXDC1	0.39283156687502	0.0244471654382009	0.844249076703028	23042	ILMN_1703969	pyridoxal dependent decarboxylase domain containing 1 [Source:HGNC Symbol;Acc:HGNC:28995]
ENSG00000138496	PARP9	-0.920077697808349	0.0245035383227808	0.844249076703028	83666	ILMN_1731224	poly(ADP-ribose) polymerase family member 9 [Source:HGNC Symbol;Acc:HGNC:24118]
ENSG00000138376	BARD1	0.838573813505512	0.0245090899353982	0.844249076703028	580	ILMN_2074258	BRCA1 associated RING domain 1 [Source:HGNC Symbol;Acc:HGNC:952]
ENSG00000244754	N4BP2L2	-0.878617972057393	0.0245146557515031	0.844249076703028	10443	ILMN_3234089	NEDD4 binding protein 2 like 2 [Source:HGNC Symbol;Acc:HGNC:26916]
ENSG00000166888	STAT6	-0.506670924482569	0.0245770025990291	0.844249076703028	6778	ILMN_1763198	signal transducer and activator of transcription 6 [Source:HGNC Symbol;Acc:HGNC:11368]
ENSG00000163704	PRRT3	-0.65393115716603	0.0245876383795012	0.844249076703028	285368	ILMN_1784985	proline rich transmembrane protein 3 [Source:HGNC Symbol;Acc:HGNC:26591]
ENSG00000142961	MOB3C	-0.799679817211226	0.0246353336673362	0.844249076703028	148932	ILMN_1798288	MOB kinase activator 3C [Source:HGNC Symbol;Acc:HGNC:29800]
ENSG00000100479	POLE2	1.17912192988563	0.024900240003694	0.844249076703028	5427	ILMN_1774336	DNA polymerase epsilon 2, accessory subunit [Source:HGNC Symbol;Acc:HGNC:9178]
ENSG00000099785	MARCH2	-0.616591722611734	0.0249270061499538	0.844249076703028	51257	ILMN_1703142	membrane associated ring-CH-type finger 2 [Source:HGNC Symbol;Acc:HGNC:28038]
ENSG00000243649	CFB	-1.98347495798277	0.0249486108125224	0.844249076703028	629	ILMN_1774287	complement factor B [Source:HGNC Symbol;Acc:HGNC:1037]
ENSG00000172115	CYCS	0.424860650885949	0.0249620147397694	0.844249076703028	54205	ILMN_1730416	cytochrome c, somatic [Source:HGNC Symbol;Acc:HGNC:19986]
ENSG00000112658	SRF	0.410503362251713	0.0250148099780981	0.844249076703028	6722	ILMN_1803398	serum response factor [Source:HGNC Symbol;Acc:HGNC:11291]
ENSG00000103495	MAZ	-0.600802385009665	0.0250298863337857	0.844249076703028	4150	ILMN_1677997	MYC associated zinc finger protein [Source:HGNC Symbol;Acc:HGNC:6914]
ENSG00000113108	APBB3	-0.567851681850764	0.0251197539886124	0.844249076703028	10307	ILMN_2320513	amyloid beta precursor protein binding family B member 3 [Source:HGNC Symbol;Acc:HGNC:20708]
ENSG00000135842	FAM129A	-0.715316549111648	0.0251362517866532	0.844249076703028	116496	ILMN_1810725	family with sequence similarity 129 member A [Source:HGNC Symbol;Acc:HGNC:16784]
ENSG00000142046	TMEM91	-1.16952902981329	0.0252985843113777	0.844249076703028	641649	ILMN_2211065	transmembrane protein 91 [Source:HGNC Symbol;Acc:HGNC:32393]
ENSG00000132718	SYT11	-0.428266580864021	0.025511729131625	0.844249076703028	23208	ILMN_1717934	synaptotagmin 11 [Source:HGNC Symbol;Acc:HGNC:19239]
ENSG00000122566	HNRNPA2B1	0.701908488454761	0.0256788018483567	0.844249076703028	3181	ILMN_2369682	heterogeneous nuclear ribonucleoprotein A2/B1 [Source:HGNC Symbol;Acc:HGNC:5033]
ENSG00000169045	HNRNPH1	0.742092425020433	0.025685645324313	0.844249076703028	3187	ILMN_3246409	heterogeneous nuclear ribonucleoprotein H1 [Source:HGNC Symbol;Acc:HGNC:5041]
ENSG00000143179	UCK2	0.62268514775008	0.0257455397152017	0.844249076703028	7371	ILMN_1768662	uridine-cytidine kinase 2 [Source:HGNC Symbol;Acc:HGNC:12562]
ENSG00000173914	RBM4B	-0.496086944365585	0.0257722293843156	0.844249076703028	83759	ILMN_1743104	RNA binding motif protein 4B [Source:HGNC Symbol;Acc:HGNC:28842]
ENSG00000151376	ME3	-0.585412262892913	0.0258403626052457	0.844249076703028	10873	ILMN_1793615	malic enzyme 3 [Source:HGNC Symbol;Acc:HGNC:6985]
ENSG00000178764	ZHX2	-1.08614705540092	0.0258584041812771	0.844249076703028	22882	ILMN_2184966	zinc fingers and homeoboxes 2 [Source:HGNC Symbol;Acc:HGNC:18513]
ENSG00000087586	AURKA	2.17586292168154	0.0259313964302789	0.844249076703028	6790	ILMN_1680955	aurora kinase A [Source:HGNC Symbol;Acc:HGNC:11393]
ENSG00000007341	ST7L	-0.611543914812816	0.0259939273669607	0.844249076703028	54879	ILMN_1659926	suppression of tumorigenicity 7 like [Source:HGNC Symbol;Acc:HGNC:18441]
ENSG00000168209	DDIT4	-0.991426542261767	0.0262049573952392	0.844249076703028	54541	ILMN_1661599	DNA damage inducible transcript 4 [Source:HGNC Symbol;Acc:HGNC:24944]
ENSG00000136527	TRA2B	0.612370527333431	0.0262680936961286	0.844249076703028	6434	ILMN_1742798	transformer 2 beta homolog [Source:HGNC Symbol;Acc:HGNC:10781]
ENSG00000215784	FAM72D	0.976418631097146	0.0263192481680259	0.844249076703028	728833	ILMN_1719870	family with sequence similarity 72 member D [Source:HGNC Symbol;Acc:HGNC:33593]
ENSG00000149054	ZNF215	0.66732395135764	0.026333467992794	0.844249076703028	7762	ILMN_1749502	zinc finger protein 215 [Source:HGNC Symbol;Acc:HGNC:13007]
ENSG00000144224	UBXN4	-0.433130616923913	0.0264203466840798	0.844249076703028	23190	ILMN_1781097	UBX domain protein 4 [Source:HGNC Symbol;Acc:HGNC:14860]
ENSG00000185650	ZFP36L1	-0.583031482217777	0.026442769560088	0.844249076703028	677	ILMN_1675448	ZFP36 ring finger protein like 1 [Source:HGNC Symbol;Acc:HGNC:1107]
ENSG00000167916	KRT24	-0.574475036692959	0.0265018202842226	0.844249076703028	192666	ILMN_1770663	keratin 24 [Source:HGNC Symbol;Acc:HGNC:18527]
ENSG00000099783	HNRNPM	0.643720506205271	0.0265695422262173	0.844249076703028	4670	ILMN_3192791	heterogeneous nuclear ribonucleoprotein M [Source:HGNC Symbol;Acc:HGNC:5046]
ENSG00000149187	CELF1	0.538077648716552	0.0265975176132335	0.844249076703028	10658	ILMN_1686516	CUGBP Elav-like family member 1 [Source:HGNC Symbol;Acc:HGNC:2549]
ENSG00000124496	TRERF1	0.47332060682545	0.0266178380732527	0.844249076703028	55809	ILMN_1792076	transcriptional regulating factor 1 [Source:HGNC Symbol;Acc:HGNC:18273]
ENSG00000115461	IGFBP5	-0.715355087039619	0.026692442005238	0.844249076703028	3488	ILMN_2132982	insulin like growth factor binding protein 5 [Source:HGNC Symbol;Acc:HGNC:5474]
ENSG00000065802	ASB1	0.618609828461303	0.0267559942009711	0.844249076703028	51665	ILMN_1683096	ankyrin repeat and SOCS box containing 1 [Source:HGNC Symbol;Acc:HGNC:16011]
ENSG00000196204	RNF216P1	0.465533749586627	0.0267737174036316	0.844249076703028	441191	ILMN_1715546	ring finger protein 216 pseudogene 1 [Source:HGNC Symbol;Acc:HGNC:33610]
ENSG00000221116	SNORD110	0.429241843527793	0.0268545838231264	0.844249076703028	692213	ILMN_3235397	small nucleolar RNA, C/D box 110 [Source:HGNC Symbol;Acc:HGNC:32775]
ENSG00000107738	VSIR	-1.34374219311217	0.0269726843769514	0.844249076703028	64115	ILMN_2205963	V-set immunoregulatory receptor [Source:HGNC Symbol;Acc:HGNC:30085]
ENSG00000166900	STX3	0.914261617972668	0.0271907245586325	0.844249076703028	6809	ILMN_1659544	syntaxin 3 [Source:HGNC Symbol;Acc:HGNC:11438]
ENSG00000198363	ASPH	0.949055737727519	0.02724949292082	0.844249076703028	444	ILMN_1693771	aspartate beta-hydroxylase [Source:HGNC Symbol;Acc:HGNC:757]
ENSG00000109184	DCUN1D4	-0.421232978661386	0.0272722740814616	0.844249076703028	23142	ILMN_2389429	defective in cullin neddylation 1 domain containing 4 [Source:HGNC Symbol;Acc:HGNC:28998]
ENSG00000167106	FAM102A	-0.608150459405526	0.0272938961288943	0.844249076703028	399665	ILMN_1745112	family with sequence similarity 102 member A [Source:HGNC Symbol;Acc:HGNC:31419]
ENSG00000104714	ERICH1	0.431655924270119	0.027370954052991	0.844249076703028	157697	ILMN_1731001	glutamate rich 1 [Source:HGNC Symbol;Acc:HGNC:27234]
ENSG00000129055	ANAPC13	-0.440611293181968	0.0273820923349443	0.844249076703028	25847	ILMN_1793894	anaphase promoting complex subunit 13 [Source:HGNC Symbol;Acc:HGNC:24540]
ENSG00000181264	TMEM136	-0.697605326633535	0.0274959571197284	0.844249076703028	219902	ILMN_1815346	transmembrane protein 136 [Source:HGNC Symbol;Acc:HGNC:28280]
ENSG00000167106	FAM102A	-0.60387123073369	0.0275533627236122	0.844249076703028	399665	ILMN_2401779	family with sequence similarity 102 member A [Source:HGNC Symbol;Acc:HGNC:31419]
ENSG00000088325	TPX2	1.21149548354589	0.0275830193279133	0.844249076703028	22974	ILMN_1796949	TPX2, microtubule nucleation factor [Source:HGNC Symbol;Acc:HGNC:1249]
ENSG00000138031	ADCY3	-0.632629614712481	0.0276630578557987	0.844249076703028	109	ILMN_1676893	adenylate cyclase 3 [Source:HGNC Symbol;Acc:HGNC:234]
ENSG00000136147	PHF11	-0.602730007188454	0.0277293636575322	0.844249076703028	51131	ILMN_1776723	PHD finger protein 11 [Source:HGNC Symbol;Acc:HGNC:17024]
ENSG00000168522	FNTA	-0.466741837046737	0.0277943015395952	0.844249076703028	2339	ILMN_1721704	farnesyltransferase, CAAX box, alpha [Source:HGNC Symbol;Acc:HGNC:3782]
ENSG00000205133	TRIQK	-0.489269219195218	0.0278210418973261	0.844249076703028	286144	ILMN_3243899	triple QxxK/R motif containing [Source:HGNC Symbol;Acc:HGNC:27828]
ENSG00000147996	CBWD5	0.500721124681541	0.027852668043172	0.844249076703028	220869	ILMN_2150352	COBW domain containing 5 [Source:HGNC Symbol;Acc:HGNC:24584]
ENSG00000010438	PRSS3	0.531942400688964	0.0279273288410337	0.844249076703028	5646	ILMN_1685699	serine protease 3 [Source:HGNC Symbol;Acc:HGNC:9486]
ENSG00000144959	NCEH1	0.914609157582047	0.0279502522082049	0.844249076703028	57552	ILMN_2061446	neutral cholesterol ester hydrolase 1 [Source:HGNC Symbol;Acc:HGNC:29260]
ENSG00000122042	UBL3	-0.586297984660993	0.0280057640909968	0.844249076703028	5412	ILMN_1810729	ubiquitin like 3 [Source:HGNC Symbol;Acc:HGNC:12504]
ENSG00000135677	GNS	-0.821700809653692	0.0280150786497685	0.844249076703028	2799	ILMN_1744517	glucosamine (N-acetyl)-6-sulfatase [Source:HGNC Symbol;Acc:HGNC:4422]
ENSG00000087586	AURKA	2.06260645640921	0.0280653153219326	0.844249076703028	6790	ILMN_2357438	aurora kinase A [Source:HGNC Symbol;Acc:HGNC:11393]
ENSG00000159714	ZDHHC1	-0.725029005022652	0.028134681226629	0.844249076703028	29800	ILMN_2094313	zinc finger DHHC-type containing 1 [Source:HGNC Symbol;Acc:HGNC:17916]
ENSG00000121716	PILRB	-0.452175653496664	0.0281473909844882	0.844249076703028	29990	ILMN_1768754	paired immunoglobin-like type 2 receptor beta [Source:HGNC Symbol;Acc:HGNC:18297]
ENSG00000177409	SAMD9L	-0.94459224996603	0.0281562916233331	0.844249076703028	219285	ILMN_1799467	sterile alpha motif domain containing 9 like [Source:HGNC Symbol;Acc:HGNC:1349]
ENSG00000026103	FAS	-0.399678089236175	0.0282053718831633	0.844249076703028	355	ILMN_1808132	Fas cell surface death receptor [Source:HGNC Symbol;Acc:HGNC:11920]
ENSG00000115137	DNAJC27	-0.512172433885967	0.0282270292744755	0.844249076703028	51277	ILMN_1810436	DnaJ heat shock protein family (Hsp40) member C27 [Source:HGNC Symbol;Acc:HGNC:30290]
ENSG00000168938	PPIC	-0.5802994604643	0.028324715957763	0.844249076703028	5480	ILMN_1669032	peptidylprolyl isomerase C [Source:HGNC Symbol;Acc:HGNC:9256]
ENSG00000011275	RNF216	-0.412677144097336	0.0283683688198651	0.844249076703028	54476	ILMN_1729980	ring finger protein 216 [Source:HGNC Symbol;Acc:HGNC:21698]
ENSG00000181458	TMEM45A	-0.417890098839747	0.0283977247529101	0.844249076703028	55076	ILMN_2148913	transmembrane protein 45A [Source:HGNC Symbol;Acc:HGNC:25480]
ENSG00000180376	CCDC66	-0.502992602501002	0.0284057697825009	0.844249076703028	285331	ILMN_1683533	coiled-coil domain containing 66 [Source:HGNC Symbol;Acc:HGNC:27709]
ENSG00000157557	ETS2	1.04991841079168	0.0284580884658875	0.844249076703028	2114	ILMN_1720158	ETS proto-oncogene 2, transcription factor [Source:HGNC Symbol;Acc:HGNC:3489]
ENSG00000156802	ATAD2	0.982503463958159	0.0285396233910763	0.844249076703028	29028	ILMN_2048700	ATPase family, AAA domain containing 2 [Source:HGNC Symbol;Acc:HGNC:30123]
ENSG00000198680	TUSC1	-0.542603008029349	0.0286506154148002	0.844249076703028	286319	ILMN_1707350	tumor suppressor candidate 1 [Source:HGNC Symbol;Acc:HGNC:31010]
ENSG00000275035	CCDC92	-0.419460230456044	0.0286807438184595	0.844249076703028	80212	ILMN_1731107	coiled-coil domain containing 92 [Source:HGNC Symbol;Acc:HGNC:29563]
ENSG00000167397	VKORC1	-0.485095476816515	0.0287964964561988	0.844249076703028	79001	ILMN_1739946	vitamin K epoxide reductase complex subunit 1 [Source:HGNC Symbol;Acc:HGNC:23663]
ENSG00000123096	SSPN	-1.0057398025991	0.0288047310163231	0.844249076703028	8082	ILMN_1775486	sarcospan [Source:HGNC Symbol;Acc:HGNC:11322]
ENSG00000117650	NEK2	1.75333926598328	0.0288468153826187	0.844249076703028	4751	ILMN_2051373	NIMA related kinase 2 [Source:HGNC Symbol;Acc:HGNC:7745]
ENSG00000110660	SLC35F2	0.664267558741273	0.0288593769274361	0.844249076703028	54733	ILMN_1790577	solute carrier family 35 member F2 [Source:HGNC Symbol;Acc:HGNC:23615]
ENSG00000198805	PNP	0.978289499867055	0.0289688088623829	0.844249076703028	4860	ILMN_2172174	purine nucleoside phosphorylase [Source:HGNC Symbol;Acc:HGNC:7892]
ENSG00000176244	ACBD7	0.411469371800127	0.0290000534477162	0.844249076703028	414149	ILMN_1726388	acyl-CoA binding domain containing 7 [Source:HGNC Symbol;Acc:HGNC:17715]
ENSG00000182809	CRIP2	0.994665526917972	0.029185876190419	0.844249076703028	1397	ILMN_1694432	cysteine rich protein 2 [Source:HGNC Symbol;Acc:HGNC:2361]
ENSG00000213397	HAUS7	0.612439359712027	0.0291958806065229	0.844249076703028	55559	ILMN_2371700	HAUS augmin like complex subunit 7 [Source:HGNC Symbol;Acc:HGNC:32979]
ENSG00000170222	ADPRM	-0.575380585769638	0.0292983032475386	0.844249076703028	56985	ILMN_1702526	ADP-ribose/CDP-alcohol diphosphatase, manganese dependent [Source:HGNC Symbol;Acc:HGNC:30925]
ENSG00000171703	TCEA2	-1.17802928568328	0.0293008337657026	0.844249076703028	6919	ILMN_1665526	transcription elongation factor A2 [Source:HGNC Symbol;Acc:HGNC:11614]
ENSG00000186665	C17orf58	-0.428997749236372	0.029346735051003	0.844249076703028	284018	ILMN_2398926	chromosome 17 open reading frame 58 [Source:HGNC Symbol;Acc:HGNC:27568]
ENSG00000104147	OIP5	1.43727158545959	0.0293635040784168	0.844249076703028	11339	ILMN_2196984	Opa interacting protein 5 [Source:HGNC Symbol;Acc:HGNC:20300]
ENSG00000105939	ZC3HAV1	-0.484466344466274	0.0293665499876728	0.844249076703028	56829	ILMN_1667068	zinc finger CCCH-type containing, antiviral 1 [Source:HGNC Symbol;Acc:HGNC:23721]
ENSG00000203760	CENPW	0.956344500872443	0.0294505831126934	0.844249076703028	387103	ILMN_1763907	centromere protein W [Source:HGNC Symbol;Acc:HGNC:21488]
ENSG00000172915	NBEA	-0.574401582009807	0.0295213299491775	0.844249076703028	26960	ILMN_2048647	neurobeachin [Source:HGNC Symbol;Acc:HGNC:7648]
ENSG00000205609	EIF3CL	0.692362896370843	0.0296220710331326	0.844249076703028	728689	ILMN_3238570	eukaryotic translation initiation factor 3 subunit C like [Source:HGNC Symbol;Acc:HGNC:26347]
ENSG00000138698	RAP1GDS1	0.697532285034449	0.0296362809862462	0.844249076703028	5910	ILMN_1806266	Rap1 GTPase-GDP dissociation stimulator 1 [Source:HGNC Symbol;Acc:HGNC:9859]
ENSG00000166033	HTRA1	-0.888523949556735	0.0296632239444085	0.844249076703028	5654	ILMN_1676563	HtrA serine peptidase 1 [Source:HGNC Symbol;Acc:HGNC:9476]
ENSG00000143653	SCCPDH	-0.419577406203586	0.0296820378764993	0.844249076703028	51097	ILMN_2156936	saccharopine dehydrogenase (putative) [Source:HGNC Symbol;Acc:HGNC:24275]
ENSG00000075624	ACTB	0.471591510360659	0.0297783926931971	0.844249076703028	60	ILMN_2038777	actin beta [Source:HGNC Symbol;Acc:HGNC:132]
ENSG00000274287	SCRIB	0.506426048091844	0.0298191423324174	0.844249076703028	23513	ILMN_1726516	scribbled planar cell polarity protein [Source:HGNC Symbol;Acc:HGNC:30377]
ENSG00000186665	C17orf58	-0.414603832643127	0.0299043734649695	0.844249076703028	284018	ILMN_1700515	chromosome 17 open reading frame 58 [Source:HGNC Symbol;Acc:HGNC:27568]
ENSG00000188219	POTEE	0.41096766123598	0.0299170089068031	0.844249076703028	445582	ILMN_3242016	POTE ankyrin domain family member E [Source:HGNC Symbol;Acc:HGNC:33895]
ENSG00000013374	NUB1	-0.44741370125626	0.0299786916142968	0.844249076703028	51667	ILMN_1665291	negative regulator of ubiquitin like proteins 1 [Source:HGNC Symbol;Acc:HGNC:17623]
ENSG00000008405	CRY1	1.00116472484758	0.0300501529031824	0.844249076703028	1407	ILMN_1760593	cryptochrome circadian regulator 1 [Source:HGNC Symbol;Acc:HGNC:2384]
ENSG00000082641	NFE2L1	-0.717677583351348	0.0301494884899483	0.844249076703028	4779	ILMN_1739450	nuclear factor, erythroid 2 like 1 [Source:HGNC Symbol;Acc:HGNC:7781]
ENSG00000131876	SNRPA1	0.988250026499075	0.0301903816230346	0.844249076703028	6627	ILMN_1715179	small nuclear ribonucleoprotein polypeptide A' [Source:HGNC Symbol;Acc:HGNC:11152]
ENSG00000148840	PPRC1	0.622111180337909	0.030233885773152	0.844249076703028	23082	ILMN_1796210	peroxisome proliferator-activated receptor gamma, coactivator-related 1 [Source:HGNC Symbol;Acc:HGNC:30025]
ENSG00000130826	DKC1	0.623812158047717	0.0302490079582306	0.844249076703028	1736	ILMN_1671257	dyskerin pseudouridine synthase 1 [Source:HGNC Symbol;Acc:HGNC:2890]
ENSG00000119950	MXI1	-0.609346265333575	0.0302875010544021	0.844249076703028	4601	ILMN_1794074	MAX interactor 1, dimerization protein [Source:HGNC Symbol;Acc:HGNC:7534]
ENSG00000270882	HIST2H4A	-0.631583636899144	0.0304163593931469	0.844249076703028	8370	ILMN_2115340	histone cluster 2 H4 family member a [Source:HGNC Symbol;Acc:HGNC:4794]
ENSG00000170293	CMTM8	-0.562692336041211	0.0304593343749924	0.844249076703028	152189	ILMN_1710124	CKLF like MARVEL transmembrane domain containing 8 [Source:HGNC Symbol;Acc:HGNC:19179]
ENSG00000164125	FAM198B	-0.57901359437547	0.0304741145269091	0.844249076703028	51313	ILMN_1672124	family with sequence similarity 198 member B [Source:HGNC Symbol;Acc:HGNC:25312]
ENSG00000106733	NMRK1	-0.893257111831956	0.0305125121586053	0.844249076703028	54981	ILMN_1674650	nicotinamide riboside kinase 1 [Source:HGNC Symbol;Acc:HGNC:26057]
ENSG00000140285	FGF7	-0.614650685505207	0.0306011424869735	0.844249076703028	2252	ILMN_1731240	fibroblast growth factor 7 [Source:HGNC Symbol;Acc:HGNC:3685]
ENSG00000183098	GPC6	-0.862600645026268	0.0307066779572068	0.844249076703028	10082	ILMN_1805216	glypican 6 [Source:HGNC Symbol;Acc:HGNC:4454]
ENSG00000206457	CCHCR1	-0.423066648436244	0.0307197147321423	0.844249076703028	54535	ILMN_1674051	coiled-coil alpha-helical rod protein 1 [Source:HGNC Symbol;Acc:HGNC:13930]
ENSG00000170638	TRABD	0.442977906594452	0.0307397712542273	0.844249076703028	80305	ILMN_1755737	TraB domain containing [Source:HGNC Symbol;Acc:HGNC:28805]
ENSG00000175197	DDIT3	-0.96926163067991	0.0307501101925863	0.844249076703028	1649	ILMN_1676984	DNA damage inducible transcript 3 [Source:HGNC Symbol;Acc:HGNC:2726]
ENSG00000111196	MAGOHB	-0.386731308078827	0.0307827804845621	0.844249076703028	55110	ILMN_1676058	mago homolog B, exon junction complex subunit [Source:HGNC Symbol;Acc:HGNC:25504]
ENSG00000182326	C1S	-2.2960466743957	0.0307831643609561	0.844249076703028	716	ILMN_1781626	complement C1s [Source:HGNC Symbol;Acc:HGNC:1247]
ENSG00000222041	CYTOR	0.516711094923612	0.0308786828477029	0.844249076703028	112597	ILMN_3230508	cytoskeleton regulator RNA [Source:HGNC Symbol;Acc:HGNC:28717]
ENSG00000132471	WBP2	-0.480142433746124	0.0309305385591469	0.844249076703028	23558	ILMN_1788604	WW domain binding protein 2 [Source:HGNC Symbol;Acc:HGNC:12738]
ENSG00000114378	HYAL1	-0.499377693043262	0.0310630480456396	0.844249076703028	3373	ILMN_1739813	hyaluronidase 1 [Source:HGNC Symbol;Acc:HGNC:5320]
ENSG00000205413	SAMD9	-0.868817145413517	0.0310979802901833	0.844249076703028	54809	ILMN_1814305	sterile alpha motif domain containing 9 [Source:HGNC Symbol;Acc:HGNC:1348]
ENSG00000167513	CDT1	1.39425814959801	0.0311371171305508	0.844249076703028	81620	ILMN_1651237	chromatin licensing and DNA replication factor 1 [Source:HGNC Symbol;Acc:HGNC:24576]
ENSG00000143819	EPHX1	-0.912983923482497	0.0312570944313343	0.844249076703028	2052	ILMN_1701025	epoxide hydrolase 1 [Source:HGNC Symbol;Acc:HGNC:3401]
ENSG00000142731	PLK4	1.00836506965816	0.0312660329709637	0.844249076703028	10733	ILMN_1789123	polo like kinase 4 [Source:HGNC Symbol;Acc:HGNC:11397]
ENSG00000138668	HNRNPD	0.510834478960879	0.0312687852670163	0.844249076703028	3184	ILMN_2321451	heterogeneous nuclear ribonucleoprotein D [Source:HGNC Symbol;Acc:HGNC:5036]
ENSG00000163281	GNPDA2	-0.48161014232964	0.0313830191722809	0.844249076703028	132789	ILMN_1691567	glucosamine-6-phosphate deaminase 2 [Source:HGNC Symbol;Acc:HGNC:21526]
ENSG00000276043	UHRF1	1.5196035639014	0.0313845512108496	0.844249076703028	29128	ILMN_1786065	ubiquitin like with PHD and ring finger domains 1 [Source:HGNC Symbol;Acc:HGNC:12556]
ENSG00000160703	NLRX1	-0.612004061969881	0.0314169485635815	0.844249076703028	79671	ILMN_1723768	NLR family member X1 [Source:HGNC Symbol;Acc:HGNC:29890]
ENSG00000248487	ABHD14A	-0.711377084742222	0.0314685787617703	0.844249076703028	25864	ILMN_1794213	abhydrolase domain containing 14A [Source:HGNC Symbol;Acc:HGNC:24538]
ENSG00000187601	MAGEH1	-0.490961917411021	0.031509646135186	0.844249076703028	28986	ILMN_1659659	MAGE family member H1 [Source:HGNC Symbol;Acc:HGNC:24092]
ENSG00000169169	CPT1C	-0.638126627441975	0.0315451702982723	0.844249076703028	126129	ILMN_1773855	carnitine palmitoyltransferase 1C [Source:HGNC Symbol;Acc:HGNC:18540]
ENSG00000129195	PIMREG	1.18128621204442	0.0315492993370791	0.844249076703028	54478	ILMN_1728972	PICALM interacting mitotic regulator [Source:HGNC Symbol;Acc:HGNC:25483]
ENSG00000136100	VPS36	-0.493245513007325	0.0315636429060398	0.844249076703028	51028	ILMN_1802519	vacuolar protein sorting 36 homolog [Source:HGNC Symbol;Acc:HGNC:20312]
ENSG00000010072	SPRTN	0.476987443722942	0.0316051191590752	0.844249076703028	83932	ILMN_1655485	SprT-like N-terminal domain [Source:HGNC Symbol;Acc:HGNC:25356]
ENSG00000196975	ANXA4	-0.412295230745867	0.0316899044370242	0.844249076703028	307	ILMN_1711408	annexin A4 [Source:HGNC Symbol;Acc:HGNC:542]
ENSG00000102096	PIM2	0.446513891894809	0.0317175167231513	0.844249076703028	11040	ILMN_1748283	Pim-2 proto-oncogene, serine/threonine kinase [Source:HGNC Symbol;Acc:HGNC:8987]
ENSG00000197061	HIST1H4C	0.937000122693272	0.031718811184349	0.844249076703028	8364	ILMN_2075334	histone cluster 1 H4 family member c [Source:HGNC Symbol;Acc:HGNC:4787]
ENSG00000110066	KMT5B	0.433423440668715	0.0318522376145144	0.844249076703028	51111	ILMN_1669598	lysine methyltransferase 5B [Source:HGNC Symbol;Acc:HGNC:24283]
ENSG00000179431	FJX1	0.881626723844836	0.0318766309240089	0.844249076703028	24147	ILMN_1746465	four-jointed box kinase 1 [Source:HGNC Symbol;Acc:HGNC:17166]
ENSG00000124120	TTPAL	0.406077635757159	0.031968957454394	0.844249076703028	79183	ILMN_1744442	alpha tocopherol transfer protein like [Source:HGNC Symbol;Acc:HGNC:16114]
ENSG00000177981	ASB8	-0.437350940268003	0.0320353039407168	0.844249076703028	140461	ILMN_2173740	ankyrin repeat and SOCS box containing 8 [Source:HGNC Symbol;Acc:HGNC:17183]
ENSG00000047849	MAP4	0.472499481446481	0.0320672440272987	0.844249076703028	4134	ILMN_1708064	microtubule associated protein 4 [Source:HGNC Symbol;Acc:HGNC:6862]
ENSG00000120805	ARL1	-0.437109179855709	0.0320830134040236	0.844249076703028	400	ILMN_1813091	ADP ribosylation factor like GTPase 1 [Source:HGNC Symbol;Acc:HGNC:692]
ENSG00000125944	HNRNPR	0.467117714502022	0.0321608522017638	0.844249076703028	10236	ILMN_3265895	heterogeneous nuclear ribonucleoprotein R [Source:HGNC Symbol;Acc:HGNC:5047]
ENSG00000183048	SLC25A10	0.476973381825402	0.0321622166210468	0.844249076703028	1468	ILMN_1804090	solute carrier family 25 member 10 [Source:HGNC Symbol;Acc:HGNC:10980]
ENSG00000103199	ZNF500	-0.37447086814698	0.0322330697146787	0.844249076703028	26048	ILMN_1700238	zinc finger protein 500 [Source:HGNC Symbol;Acc:HGNC:23716]
ENSG00000183690	EFHC2	-0.465759898522968	0.0323008640043496	0.844249076703028	80258	ILMN_1791302	EF-hand domain containing 2 [Source:HGNC Symbol;Acc:HGNC:26233]
ENSG00000172663	TMEM134	-0.594238020272793	0.0323405851303244	0.844249076703028	80194	ILMN_1770977	transmembrane protein 134 [Source:HGNC Symbol;Acc:HGNC:26142]
ENSG00000110080	ST3GAL4	-0.497922326906119	0.0323711255359583	0.844249076703028	6484	ILMN_2204545	ST3 beta-galactoside alpha-2,3-sialyltransferase 4 [Source:HGNC Symbol;Acc:HGNC:10864]
ENSG00000075223	SEMA3C	-1.23441531478848	0.0323982340119069	0.844249076703028	10512	ILMN_1695475	semaphorin 3C [Source:HGNC Symbol;Acc:HGNC:10725]
ENSG00000172270	BSG	-0.632717653481881	0.0324253637359769	0.844249076703028	682	ILMN_1778374	basigin (Ok blood group) [Source:HGNC Symbol;Acc:HGNC:1116]
ENSG00000170961	HAS2	0.719802996969191	0.0324769110775956	0.844249076703028	3037	ILMN_1700935	hyaluronan synthase 2 [Source:HGNC Symbol;Acc:HGNC:4819]
ENSG00000205302	SNX2	-0.493595922617199	0.0325275032722355	0.844249076703028	6643	ILMN_1691575	sorting nexin 2 [Source:HGNC Symbol;Acc:HGNC:11173]
ENSG00000198513	ATL1	-0.606584220106962	0.0325306842837193	0.844249076703028	51062	ILMN_3181411	atlastin GTPase 1 [Source:HGNC Symbol;Acc:HGNC:11231]
ENSG00000008952	SEC62	-0.706002132712955	0.0327310987588471	0.844249076703028	7095	ILMN_1762003	SEC62 homolog, preprotein translocation factor [Source:HGNC Symbol;Acc:HGNC:11846]
ENSG00000111641	NOP2	0.765246742016755	0.032783529811346	0.844249076703028	4839	ILMN_1723158	NOP2 nucleolar protein [Source:HGNC Symbol;Acc:HGNC:7867]
ENSG00000105516	DBP	-0.810288064406743	0.0328011939446883	0.844249076703028	1628	ILMN_1715555	D-box binding PAR bZIP transcription factor [Source:HGNC Symbol;Acc:HGNC:2697]
ENSG00000105053	VRK3	-0.620019052870804	0.0328583547622105	0.844249076703028	51231	ILMN_1771697	VRK serine/threonine kinase 3 [Source:HGNC Symbol;Acc:HGNC:18996]
ENSG00000143570	SLC39A1	-0.384844694810132	0.0329755326653051	0.844249076703028	27173	ILMN_2116714	solute carrier family 39 member 1 [Source:HGNC Symbol;Acc:HGNC:12876]
ENSG00000078304	PPP2R5C	0.498700434813314	0.0332619930224409	0.844249076703028	5527	ILMN_1789283	protein phosphatase 2 regulatory subunit B'gamma [Source:HGNC Symbol;Acc:HGNC:9311]
ENSG00000162980	ARL5A	0.559422840736721	0.0332787099443791	0.844249076703028	26225	ILMN_1771738	ADP ribosylation factor like GTPase 5A [Source:HGNC Symbol;Acc:HGNC:696]
ENSG00000072571	HMMR	1.63824231866286	0.0332919922210832	0.844249076703028	3161	ILMN_2409220	hyaluronan mediated motility receptor [Source:HGNC Symbol;Acc:HGNC:5012]
ENSG00000102401	ARMCX3	-0.441505170002843	0.0332986472738248	0.844249076703028	51566	ILMN_2334760	armadillo repeat containing X-linked 3 [Source:HGNC Symbol;Acc:HGNC:24065]
ENSG00000157426	AASDH	-0.474774210874259	0.0333873456482989	0.844249076703028	132949	ILMN_1784269	aminoadipate-semialdehyde dehydrogenase [Source:HGNC Symbol;Acc:HGNC:23993]
ENSG00000117868	ESYT2	-0.741140435083542	0.0333893971197746	0.844249076703028	57488	ILMN_2057573	extended synaptotagmin 2 [Source:HGNC Symbol;Acc:HGNC:22211]
ENSG00000205138	SDHAF1	-0.525272186622877	0.0334825924414373	0.844249076703028	644096	ILMN_2070355	succinate dehydrogenase complex assembly factor 1 [Source:HGNC Symbol;Acc:HGNC:33867]
ENSG00000185813	PCYT2	0.558207030808135	0.0334969691246139	0.844249076703028	5833	ILMN_1652846	phosphate cytidylyltransferase 2, ethanolamine [Source:HGNC Symbol;Acc:HGNC:8756]
ENSG00000160789	LMNA	0.580868769209103	0.0336112161839425	0.844249076703028	4000	ILMN_1737394	lamin A/C [Source:HGNC Symbol;Acc:HGNC:6636]
ENSG00000101447	FAM83D	1.3291734520587	0.0336359695853707	0.844249076703028	81610	ILMN_1781943	family with sequence similarity 83 member D [Source:HGNC Symbol;Acc:HGNC:16122]
ENSG00000037042	TUBG2	-0.604940856963086	0.0336631580522856	0.844249076703028	27175	ILMN_1701052	tubulin gamma 2 [Source:HGNC Symbol;Acc:HGNC:12419]
ENSG00000166002	SMCO4	-0.619726427899913	0.0336689993505084	0.844249076703028	56935	ILMN_1798270	single-pass membrane protein with coiled-coil domains 4 [Source:HGNC Symbol;Acc:HGNC:24810]
ENSG00000100439	ABHD4	-0.520156537814411	0.0336804996742531	0.844249076703028	63874	ILMN_1700633	abhydrolase domain containing 4 [Source:HGNC Symbol;Acc:HGNC:20154]
ENSG00000206597	SNORA57	0.529088263717697	0.0337134147853511	0.844249076703028	692158	ILMN_3235404	small nucleolar RNA, H/ACA box 57 [Source:HGNC Symbol;Acc:HGNC:32651]
ENSG00000095752	IL11	1.46427649886639	0.0337268041399439	0.844249076703028	3589	ILMN_1788107	interleukin 11 [Source:HGNC Symbol;Acc:HGNC:5966]
ENSG00000116761	CTH	0.692882867203817	0.0337314063295401	0.844249076703028	1491	ILMN_2305112	cystathionine gamma-lyase [Source:HGNC Symbol;Acc:HGNC:2501]
ENSG00000135245	HILPDA	-0.540848699306633	0.0337896923579737	0.844249076703028	29923	ILMN_1659990	hypoxia inducible lipid droplet associated [Source:HGNC Symbol;Acc:HGNC:28859]
ENSG00000064607	SUGP2	0.422361632141101	0.0338484471531805	0.844249076703028	10147	ILMN_1711270	SURP and G-patch domain containing 2 [Source:HGNC Symbol;Acc:HGNC:18641]
ENSG00000130816	DNMT1	1.02228604849022	0.0340308632903381	0.844249076703028	1786	ILMN_1760201	DNA methyltransferase 1 [Source:HGNC Symbol;Acc:HGNC:2976]
ENSG00000089060	SLC8B1	-1.01681104059126	0.0340378739462856	0.844249076703028	80024	ILMN_1701655	solute carrier family 8 member B1 [Source:HGNC Symbol;Acc:HGNC:26175]
ENSG00000080546	SESN1	-0.493610469109174	0.0340777272942048	0.844249076703028	27244	ILMN_1800626	sestrin 1 [Source:HGNC Symbol;Acc:HGNC:21595]
ENSG00000011638	TMEM159	-0.594955435398747	0.0341301188266929	0.844249076703028	57146	ILMN_1655876	transmembrane protein 159 [Source:HGNC Symbol;Acc:HGNC:30136]
ENSG00000106809	OGN	-1.90868090418757	0.0341402139032623	0.844249076703028	4969	ILMN_2387105	osteoglycin [Source:HGNC Symbol;Acc:HGNC:8126]
ENSG00000126602	TRAP1	0.580982411655839	0.034153000327225	0.844249076703028	10131	ILMN_1699737	TNF receptor associated protein 1 [Source:HGNC Symbol;Acc:HGNC:16264]
ENSG00000164251	F2RL1	0.727066018369368	0.0342413330927785	0.844249076703028	2150	ILMN_1673113	F2R like trypsin receptor 1 [Source:HGNC Symbol;Acc:HGNC:3538]
ENSG00000215256	DHRS4-AS1	-0.668367085166571	0.0342901677051177	0.844249076703028	55449	ILMN_3261811	DHRS4 antisense RNA 1 [Source:HGNC Symbol;Acc:HGNC:23175]
ENSG00000051341	POLQ	1.07064557086854	0.0343295666293021	0.844249076703028	10721	ILMN_1740291	DNA polymerase theta [Source:HGNC Symbol;Acc:HGNC:9186]
ENSG00000112984	KIF20A	1.62058187336226	0.0343319702208672	0.844249076703028	10112	ILMN_1695658	kinesin family member 20A [Source:HGNC Symbol;Acc:HGNC:9787]
ENSG00000206560	ANKRD28	0.474259221395453	0.0343382029907957	0.844249076703028	23243	ILMN_1697594	ankyrin repeat domain 28 [Source:HGNC Symbol;Acc:HGNC:29024]
ENSG00000119938	PPP1R3C	-0.891905211178333	0.03444579728809	0.844249076703028	5507	ILMN_1736670	protein phosphatase 1 regulatory subunit 3C [Source:HGNC Symbol;Acc:HGNC:9293]
ENSG00000196683	TOMM7	-0.417176513418051	0.0344462139208688	0.844249076703028	54543	ILMN_2087060	translocase of outer mitochondrial membrane 7 [Source:HGNC Symbol;Acc:HGNC:21648]
ENSG00000274619	CFD	-3.22179876078374	0.0345408543747962	0.844249076703028	1675	ILMN_1777190	complement factor D [Source:HGNC Symbol;Acc:HGNC:2771]
ENSG00000114529	C3orf52	0.624220646102743	0.0345525918003814	0.844249076703028	79669	ILMN_2184612	chromosome 3 open reading frame 52 [Source:HGNC Symbol;Acc:HGNC:26255]
ENSG00000131408	NR1H2	-0.405229721821355	0.0345620026106203	0.844249076703028	7376	ILMN_1678032	nuclear receptor subfamily 1 group H member 2 [Source:HGNC Symbol;Acc:HGNC:7965]
ENSG00000136158	SPRY2	0.972518222771937	0.0345959256826457	0.844249076703028	10253	ILMN_2089329	sprouty RTK signaling antagonist 2 [Source:HGNC Symbol;Acc:HGNC:11270]
ENSG00000197496	SLC2A10	-0.55616909044995	0.0348092392036316	0.844249076703028	81031	ILMN_2120247	solute carrier family 2 member 10 [Source:HGNC Symbol;Acc:HGNC:13444]
ENSG00000131196	NFATC1	0.594757976664869	0.0349822614229567	0.844249076703028	4772	ILMN_1707051	nuclear factor of activated T cells 1 [Source:HGNC Symbol;Acc:HGNC:7775]
ENSG00000204524	ZNF805	-0.438225451532817	0.0349886855681286	0.844249076703028	390980	ILMN_2225348	zinc finger protein 805 [Source:HGNC Symbol;Acc:HGNC:23272]
ENSG00000072571	HMMR	1.00227041441789	0.0350439208408173	0.844249076703028	3161	ILMN_1781942	hyaluronan mediated motility receptor [Source:HGNC Symbol;Acc:HGNC:5012]
ENSG00000178467	P4HTM	-0.557372296718352	0.0350613905417566	0.844249076703028	54681	ILMN_3300313	prolyl 4-hydroxylase, transmembrane [Source:HGNC Symbol;Acc:HGNC:28858]
ENSG00000167552	TUBA1A	1.07654266221298	0.035073185867601	0.844249076703028	7846	ILMN_1742981	tubulin alpha 1a [Source:HGNC Symbol;Acc:HGNC:20766]
ENSG00000132530	XAF1	-0.90836441611313	0.0351271407065131	0.844249076703028	54739	ILMN_1742618	XIAP associated factor 1 [Source:HGNC Symbol;Acc:HGNC:30932]
ENSG00000108854	SMURF2	0.364624938296467	0.0351296882178655	0.844249076703028	64750	ILMN_1675429	SMAD specific E3 ubiquitin protein ligase 2 [Source:HGNC Symbol;Acc:HGNC:16809]
ENSG00000123416	TUBA1B	0.798006480246841	0.0352233052117534	0.844249076703028	10376	ILMN_1800261	tubulin alpha 1b [Source:HGNC Symbol;Acc:HGNC:18809]
ENSG00000159459	UBR1	0.502285535946283	0.0353996392247905	0.844249076703028	197131	ILMN_1795964	ubiquitin protein ligase E3 component n-recognin 1 [Source:HGNC Symbol;Acc:HGNC:16808]
ENSG00000079739	PGM1	-0.421339376395753	0.035504062875061	0.844249076703028	5236	ILMN_1800659	phosphoglucomutase 1 [Source:HGNC Symbol;Acc:HGNC:8905]
ENSG00000143549	TPM3	0.871648509954433	0.0356163203965033	0.844249076703028	7170	ILMN_1697567	tropomyosin 3 [Source:HGNC Symbol;Acc:HGNC:12012]
ENSG00000164896	FASTK	-0.383270159542533	0.035641068339016	0.844249076703028	10922	ILMN_1664098	Fas activated serine/threonine kinase [Source:HGNC Symbol;Acc:HGNC:24676]
ENSG00000156113	KCNMA1	-0.738001853343273	0.035737315983512	0.844249076703028	3778	ILMN_2297765	potassium calcium-activated channel subfamily M alpha 1 [Source:HGNC Symbol;Acc:HGNC:6284]
ENSG00000159788	RGS12	0.492835096177159	0.035762207627695	0.844249076703028	6002	ILMN_1722834	regulator of G protein signaling 12 [Source:HGNC Symbol;Acc:HGNC:9994]
ENSG00000121211	MND1	0.7886180292303	0.035764635836973	0.844249076703028	84057	ILMN_2148796	meiotic nuclear divisions 1 [Source:HGNC Symbol;Acc:HGNC:24839]
ENSG00000144381	HSPD1	0.549590745991733	0.0358225807578093	0.844249076703028	3329	ILMN_1784367	heat shock protein family D (Hsp60) member 1 [Source:HGNC Symbol;Acc:HGNC:5261]
ENSG00000166548	TK2	-0.424129422736558	0.0358605278893362	0.844249076703028	7084	ILMN_1766814	thymidine kinase 2, mitochondrial [Source:HGNC Symbol;Acc:HGNC:11831]
ENSG00000263057	KRT20	-0.364896142566423	0.0358781024745446	0.844249076703028	54474	ILMN_1794729	keratin 20 [Source:HGNC Symbol;Acc:HGNC:20412]
ENSG00000011304	PTBP1	0.427099069786067	0.0359089987210721	0.844249076703028	5725	ILMN_2333319	polypyrimidine tract binding protein 1 [Source:HGNC Symbol;Acc:HGNC:9583]
ENSG00000135069	PSAT1	-0.400609953298984	0.0359193016065139	0.844249076703028	29968	ILMN_1692938	phosphoserine aminotransferase 1 [Source:HGNC Symbol;Acc:HGNC:19129]
ENSG00000151778	SERP2	-0.652908764365827	0.0359271824952211	0.844249076703028	387923	ILMN_1696767	stress associated endoplasmic reticulum protein family member 2 [Source:HGNC Symbol;Acc:HGNC:20607]
ENSG00000169718	DUS1L	0.459304565466949	0.0359382057650857	0.844249076703028	64118	ILMN_1653342	dihydrouridine synthase 1 like [Source:HGNC Symbol;Acc:HGNC:30086]
ENSG00000164050	PLXNB1	-0.588443245285496	0.0359556584530372	0.844249076703028	5364	ILMN_1742330	plexin B1 [Source:HGNC Symbol;Acc:HGNC:9103]
ENSG00000196912	ANKRD36B	0.392673080081669	0.0360358100714513	0.844249076703028	57730	ILMN_1780806	ankyrin repeat domain 36B [Source:HGNC Symbol;Acc:HGNC:29333]
ENSG00000151576	QTRT2	0.597823259192061	0.0360514986513979	0.844249076703028	79691	ILMN_2155516	queuine tRNA-ribosyltransferase accessory subunit 2 [Source:HGNC Symbol;Acc:HGNC:25771]
ENSG00000123975	CKS2	1.07850712707586	0.0360971735074241	0.844249076703028	1164	ILMN_2072296	CDC28 protein kinase regulatory subunit 2 [Source:HGNC Symbol;Acc:HGNC:2000]
ENSG00000175063	UBE2C	2.00934004816627	0.0363648634353549	0.844249076703028	11065	ILMN_2301083	ubiquitin conjugating enzyme E2 C [Source:HGNC Symbol;Acc:HGNC:15937]
ENSG00000109805	NCAPG	1.50391529793753	0.0364026401938725	0.844249076703028	64151	ILMN_1751444	non-SMC condensin I complex subunit G [Source:HGNC Symbol;Acc:HGNC:24304]
ENSG00000109472	CPE	-0.857698680194338	0.0364639930545839	0.844249076703028	1363	ILMN_1731374	carboxypeptidase E [Source:HGNC Symbol;Acc:HGNC:2303]
ENSG00000143344	RGL1	-0.528281068711197	0.0366145156329533	0.844249076703028	23179	ILMN_1654398	ral guanine nucleotide dissociation stimulator like 1 [Source:HGNC Symbol;Acc:HGNC:30281]
ENSG00000198830	HMGN2	0.740703552370684	0.0366184099339657	0.844249076703028	3151	ILMN_2058141	high mobility group nucleosomal binding domain 2 [Source:HGNC Symbol;Acc:HGNC:4986]
ENSG00000146918	NCAPG2	0.748448238465577	0.0366550639891692	0.844249076703028	54892	ILMN_2066756	non-SMC condensin II complex subunit G2 [Source:HGNC Symbol;Acc:HGNC:21904]
ENSG00000164081	TEX264	-0.411603080556572	0.0366647516066601	0.844249076703028	51368	ILMN_1781623	testis expressed 264 [Source:HGNC Symbol;Acc:HGNC:30247]
ENSG00000123485	HJURP	1.10692741662702	0.0366846196477572	0.844249076703028	55355	ILMN_1703906	Holliday junction recognition protein [Source:HGNC Symbol;Acc:HGNC:25444]
ENSG00000178921	PFAS	1.07012770799714	0.0367317927931246	0.844249076703028	5198	ILMN_1755862	phosphoribosylformylglycinamidine synthase [Source:HGNC Symbol;Acc:HGNC:8863]
ENSG00000113070	HBEGF	1.49224725200803	0.0368026591881779	0.844249076703028	1839	ILMN_2121408	heparin binding EGF like growth factor [Source:HGNC Symbol;Acc:HGNC:3059]
ENSG00000165119	HNRNPK	0.521992543185323	0.0368215732667953	0.844249076703028	3190	ILMN_1712357	heterogeneous nuclear ribonucleoprotein K [Source:HGNC Symbol;Acc:HGNC:5044]
ENSG00000179152	TCAIM	-0.374666163341422	0.0369055671009836	0.844249076703028	285343	ILMN_1754423	T cell activation inhibitor, mitochondrial [Source:HGNC Symbol;Acc:HGNC:25241]
ENSG00000138778	CENPE	0.815863249147679	0.036906275092431	0.844249076703028	1062	ILMN_2225718	centromere protein E [Source:HGNC Symbol;Acc:HGNC:1856]
ENSG00000261236	BOP1	1.11411286066175	0.0369318105200936	0.844249076703028	23246	ILMN_1715583	block of proliferation 1 [Source:HGNC Symbol;Acc:HGNC:15519]
ENSG00000239306	RBM14	0.750590937582782	0.0369658294963394	0.844249076703028	10432	ILMN_1700604	RNA binding motif protein 14 [Source:HGNC Symbol;Acc:HGNC:14219]
ENSG00000166024	R3HCC1L	-0.396092464599982	0.0370612866773603	0.844249076703028	27291	ILMN_2158594	R3H domain and coiled-coil containing 1 like [Source:HGNC Symbol;Acc:HGNC:23512]
ENSG00000140105	WARS	-0.824832422152227	0.0371876785520851	0.844249076703028	7453	ILMN_2337655	tryptophanyl-tRNA synthetase [Source:HGNC Symbol;Acc:HGNC:12729]
ENSG00000164106	SCRG1	-1.99530856395573	0.0374266399669656	0.844249076703028	11341	ILMN_1726204	stimulator of chondrogenesis 1 [Source:HGNC Symbol;Acc:HGNC:17036]
ENSG00000110880	CORO1C	0.484419037077441	0.0374269180915361	0.844249076703028	23603	ILMN_1745954	coronin 1C [Source:HGNC Symbol;Acc:HGNC:2254]
ENSG00000144354	CDCA7	1.52032056726849	0.0375217179570258	0.844249076703028	83879	ILMN_1737184	cell division cycle associated 7 [Source:HGNC Symbol;Acc:HGNC:14628]
ENSG00000206403	ABHD16A	-0.377158721719417	0.0376229437449977	0.844249076703028	7920	ILMN_2152402	abhydrolase domain containing 16A [Source:HGNC Symbol;Acc:HGNC:13921]
ENSG00000147853	AK3	-0.748856159019661	0.0376529236874398	0.844249076703028	50808	ILMN_1778173	adenylate kinase 3 [Source:HGNC Symbol;Acc:HGNC:17376]
ENSG00000111669	TPI1	0.727034845331989	0.0376827022899629	0.844249076703028	7167	ILMN_2181191	triosephosphate isomerase 1 [Source:HGNC Symbol;Acc:HGNC:12009]
ENSG00000102763	VWA8	0.377440361201806	0.037722945811457	0.844249076703028	23078	ILMN_2339006	von Willebrand factor A domain containing 8 [Source:HGNC Symbol;Acc:HGNC:29071]
ENSG00000256043	CTSO	-1.0679674522719	0.0377521958304171	0.844249076703028	1519	ILMN_1769633	cathepsin O [Source:HGNC Symbol;Acc:HGNC:2542]
ENSG00000123131	PRDX4	-0.544863258968499	0.0377969963596434	0.844249076703028	10549	ILMN_2222234	peroxiredoxin 4 [Source:HGNC Symbol;Acc:HGNC:17169]
ENSG00000151364	KCTD14	0.726479141789052	0.0379008152008472	0.844249076703028	65987	ILMN_1731044	potassium channel tetramerization domain containing 14 [Source:HGNC Symbol;Acc:HGNC:23295]
ENSG00000135862	LAMC1	-0.525392855704531	0.0379930789000535	0.844249076703028	3915	ILMN_1810852	laminin subunit gamma 1 [Source:HGNC Symbol;Acc:HGNC:6492]
ENSG00000100626	GALNT16	-0.37007275767294	0.0380177998732769	0.844249076703028	57452	ILMN_2077952	polypeptide N-acetylgalactosaminyltransferase 16 [Source:HGNC Symbol;Acc:HGNC:23233]
ENSG00000164032	H2AFZ	0.910628805501146	0.038167607889445	0.844249076703028	3015	ILMN_1707858	H2A histone family member Z [Source:HGNC Symbol;Acc:HGNC:4741]
ENSG00000166851	PLK1	0.834426842736703	0.0383927886392144	0.844249076703028	5347	ILMN_1736176	polo like kinase 1 [Source:HGNC Symbol;Acc:HGNC:9077]
ENSG00000149428	HYOU1	0.410377104213429	0.0384021012989877	0.844249076703028	10525	ILMN_1673649	hypoxia up-regulated 1 [Source:HGNC Symbol;Acc:HGNC:16931]
ENSG00000166173	LARP6	-0.436081109612433	0.0384761747661919	0.844249076703028	55323	ILMN_1752810	La ribonucleoprotein domain family member 6 [Source:HGNC Symbol;Acc:HGNC:24012]
ENSG00000169607	CKAP2L	1.52319993734431	0.0385111903238744	0.844249076703028	150468	ILMN_1751776	cytoskeleton associated protein 2 like [Source:HGNC Symbol;Acc:HGNC:26877]
ENSG00000147224	PRPS1	0.933201402963984	0.0385124456371644	0.844249076703028	5631	ILMN_1667050	phosphoribosyl pyrophosphate synthetase 1 [Source:HGNC Symbol;Acc:HGNC:9462]
ENSG00000066185	ZMYND12	-0.532568275485586	0.0385149807127825	0.844249076703028	84217	ILMN_1655545	zinc finger MYND-type containing 12 [Source:HGNC Symbol;Acc:HGNC:21192]
ENSG00000085871	MGST2	-0.537162635483276	0.0385286557255374	0.844249076703028	4258	ILMN_1802027	microsomal glutathione S-transferase 2 [Source:HGNC Symbol;Acc:HGNC:7063]
ENSG00000107959	PITRM1	0.518603357342319	0.0385326194492978	0.844249076703028	10531	ILMN_1698072	pitrilysin metallopeptidase 1 [Source:HGNC Symbol;Acc:HGNC:17663]
ENSG00000123989	CHPF	-0.643233414100379	0.0385540228225744	0.844249076703028	79586	ILMN_1731353	chondroitin polymerizing factor [Source:HGNC Symbol;Acc:HGNC:24291]
ENSG00000176912	TYMSOS	-0.535380913584273	0.0386388283993778	0.844249076703028	494514	ILMN_1796074	TYMS opposite strand [Source:HGNC Symbol;Acc:HGNC:29553]
ENSG00000172638	EFEMP2	-0.44005244849917	0.0389037534230412	0.844249076703028	30008	ILMN_1653203	EGF containing fibulin extracellular matrix protein 2 [Source:HGNC Symbol;Acc:HGNC:3219]
ENSG00000189171	S100A13	-0.603407993210521	0.038953451340825	0.844249076703028	6284	ILMN_2407168	S100 calcium binding protein A13 [Source:HGNC Symbol;Acc:HGNC:10490]
ENSG00000224870	MRPL20-AS1	-0.660794610417595	0.0390256457298614	0.844249076703028	148413	ILMN_3244323	MRPL20 antisense RNA 1 [Source:HGNC Symbol;Acc:HGNC:27125]
ENSG00000198700	IPO9	0.392809057664351	0.0390441210624666	0.844249076703028	55705	ILMN_1723117	importin 9 [Source:HGNC Symbol;Acc:HGNC:19425]
ENSG00000166311	SMPD1	-0.641549573574165	0.0390616977859278	0.844249076703028	6609	ILMN_1757370	sphingomyelin phosphodiesterase 1 [Source:HGNC Symbol;Acc:HGNC:11120]
ENSG00000184898	RBM43	-0.704171612006295	0.0390955992752956	0.844249076703028	375287	ILMN_3251415	RNA binding motif protein 43 [Source:HGNC Symbol;Acc:HGNC:24790]
ENSG00000119917	IFIT3	-1.05368552750236	0.0392667473488393	0.844249076703028	3437	ILMN_1701789	interferon induced protein with tetratricopeptide repeats 3 [Source:HGNC Symbol;Acc:HGNC:5411]
ENSG00000172765	TMCC1	-0.371070907902709	0.0392807348696228	0.844249076703028	23023	ILMN_1677963	transmembrane and coiled-coil domain family 1 [Source:HGNC Symbol;Acc:HGNC:29116]
ENSG00000067182	TNFRSF1A	-0.647935042139521	0.0392882385257463	0.844249076703028	7132	ILMN_1685005	TNF receptor superfamily member 1A [Source:HGNC Symbol;Acc:HGNC:11916]
ENSG00000185658	BRWD1	-0.503758228253361	0.0392955920502185	0.844249076703028	54014	ILMN_1673518	bromodomain and WD repeat domain containing 1 [Source:HGNC Symbol;Acc:HGNC:12760]
ENSG00000185507	IRF7	-0.822658223570341	0.0393101521836466	0.844249076703028	3665	ILMN_1798181	interferon regulatory factor 7 [Source:HGNC Symbol;Acc:HGNC:6122]
ENSG00000232388	SMIM26	-0.402708306732176	0.0393398971177068	0.844249076703028	388789	ILMN_1803953	small integral membrane protein 26 [Source:HGNC Symbol;Acc:HGNC:43430]
ENSG00000222036	POTEM	0.555564136411322	0.0393788899059351	0.844249076703028	641455	ILMN_1793950	POTE ankyrin domain family member M [Source:HGNC Symbol;Acc:HGNC:37096]
ENSG00000171522	PTGER4	0.84495820768224	0.0394654008768669	0.844249076703028	5734	ILMN_1795930	prostaglandin E receptor 4 [Source:HGNC Symbol;Acc:HGNC:9596]
ENSG00000008282	SYPL1	-0.387723934922057	0.0395242039423323	0.844249076703028	6856	ILMN_1691458	synaptophysin like 1 [Source:HGNC Symbol;Acc:HGNC:11507]
ENSG00000160124	CCDC58	0.595236705054997	0.0395637830666946	0.844249076703028	131076	ILMN_1686920	coiled-coil domain containing 58 [Source:HGNC Symbol;Acc:HGNC:31136]
ENSG00000197191	CYSRT1	-0.399119529410818	0.039603291353112	0.844249076703028	375791	ILMN_1814106	cysteine rich tail 1 [Source:HGNC Symbol;Acc:HGNC:30529]
ENSG00000051382	PIK3CB	0.468866696645717	0.0396862173896296	0.844249076703028	5291	ILMN_1763347	phosphatidylinositol-4,5-bisphosphate 3-kinase catalytic subunit beta [Source:HGNC Symbol;Acc:HGNC:8976]
ENSG00000119917	IFIT3	-0.482389147185839	0.0397022794197425	0.844249076703028	3437	ILMN_2239754	interferon induced protein with tetratricopeptide repeats 3 [Source:HGNC Symbol;Acc:HGNC:5411]
ENSG00000141401	IMPA2	-0.519827263336516	0.0397515637424191	0.844249076703028	3613	ILMN_2094061	inositol monophosphatase 2 [Source:HGNC Symbol;Acc:HGNC:6051]
ENSG00000128335	APOL2	-0.461095818205894	0.0398676128365646	0.844249076703028	23780	ILMN_2325337	apolipoprotein L2 [Source:HGNC Symbol;Acc:HGNC:619]
ENSG00000177606	JUN	-1.04313235207594	0.040007580829797	0.844249076703028	3725	ILMN_1806023	Jun proto-oncogene, AP-1 transcription factor subunit [Source:HGNC Symbol;Acc:HGNC:6204]
ENSG00000189339	SLC35E2B	-0.552723772131326	0.0401103153760506	0.844249076703028	728661	ILMN_3300663	solute carrier family 35 member E2B [Source:HGNC Symbol;Acc:HGNC:33941]
ENSG00000088298	EDEM2	-0.565906601383466	0.0403153293518245	0.844249076703028	55741	ILMN_1711909	ER degradation enhancing alpha-mannosidase like protein 2 [Source:HGNC Symbol;Acc:HGNC:15877]
ENSG00000244752	CRYBB2	-1.13641794477602	0.0403424056837062	0.844249076703028	1415	ILMN_1760708	crystallin beta B2 [Source:HGNC Symbol;Acc:HGNC:2398]
ENSG00000102401	ARMCX3	-0.421234590865195	0.0403546296131855	0.844249076703028	51566	ILMN_2334765	armadillo repeat containing X-linked 3 [Source:HGNC Symbol;Acc:HGNC:24065]
ENSG00000069399	BCL3	-0.685959292243916	0.0403685802023562	0.844249076703028	602	ILMN_1710514	B cell CLL/lymphoma 3 [Source:HGNC Symbol;Acc:HGNC:998]
ENSG00000104324	CPQ	-0.85324588041041	0.0405043895750452	0.844249076703028	10404	ILMN_1713031	carboxypeptidase Q [Source:HGNC Symbol;Acc:HGNC:16910]
ENSG00000163110	PDLIM5	0.508660183732574	0.040536177023692	0.844249076703028	10611	ILMN_2361478	PDZ and LIM domain 5 [Source:HGNC Symbol;Acc:HGNC:17468]
ENSG00000173193	PARP14	-0.748402462465567	0.040614899836435	0.844249076703028	54625	ILMN_1691731	poly(ADP-ribose) polymerase family member 14 [Source:HGNC Symbol;Acc:HGNC:29232]
ENSG00000089335	ZNF302	-0.559269806395082	0.0407183485205614	0.844249076703028	55900	ILMN_2307450	zinc finger protein 302 [Source:HGNC Symbol;Acc:HGNC:13848]
ENSG00000168306	ACOX2	-0.829138814233821	0.0407438311060765	0.844249076703028	8309	ILMN_1685703	acyl-CoA oxidase 2 [Source:HGNC Symbol;Acc:HGNC:120]
ENSG00000221869	CEBPD	-0.817347541750914	0.0408393121590494	0.844249076703028	1052	ILMN_1782050	CCAAT enhancer binding protein delta [Source:HGNC Symbol;Acc:HGNC:1835]
ENSG00000135486	HNRNPA1	0.534847835328879	0.0408426877978767	0.844249076703028	3178	ILMN_1815882	heterogeneous nuclear ribonucleoprotein A1 [Source:HGNC Symbol;Acc:HGNC:5031]
ENSG00000139734	DIAPH3	1.05666275040766	0.040861128566471	0.844249076703028	81624	ILMN_1874530	diaphanous related formin 3 [Source:HGNC Symbol;Acc:HGNC:15480]
ENSG00000148700	ADD3	-0.642333958846597	0.0408637391064397	0.844249076703028	120	ILMN_1814526	adducin 3 [Source:HGNC Symbol;Acc:HGNC:245]
ENSG00000168556	ING2	-0.521988894931404	0.0410274569593181	0.844249076703028	3622	ILMN_2085722	inhibitor of growth family member 2 [Source:HGNC Symbol;Acc:HGNC:6063]
ENSG00000003249	DBNDD1	0.813262632041051	0.0411342848648391	0.844249076703028	79007	ILMN_2374352	dysbindin domain containing 1 [Source:HGNC Symbol;Acc:HGNC:28455]
ENSG00000104824	HNRNPL	0.492143400573574	0.0412262979110472	0.844249076703028	3191	ILMN_2389582	heterogeneous nuclear ribonucleoprotein L [Source:HGNC Symbol;Acc:HGNC:5045]
ENSG00000108176	DNAJC12	-0.659938846059953	0.0413599262601097	0.844249076703028	56521	ILMN_1803073	DnaJ heat shock protein family (Hsp40) member C12 [Source:HGNC Symbol;Acc:HGNC:28908]
ENSG00000141577	CEP131	0.402722378077114	0.0413838355902961	0.844249076703028	22994	ILMN_1746206	centrosomal protein 131 [Source:HGNC Symbol;Acc:HGNC:29511]
ENSG00000165704	HPRT1	0.604721171404688	0.0415205062842299	0.844249076703028	3251	ILMN_1736940	hypoxanthine phosphoribosyltransferase 1 [Source:HGNC Symbol;Acc:HGNC:5157]
ENSG00000197746	PSAP	-0.684805887127075	0.0415276101497804	0.844249076703028	5660	ILMN_2355559	prosaposin [Source:HGNC Symbol;Acc:HGNC:9498]
ENSG00000087087	SRRT	0.450508671470567	0.0417846804421067	0.844249076703028	51593	ILMN_2358202	serrate, RNA effector molecule [Source:HGNC Symbol;Acc:HGNC:24101]
ENSG00000174307	PHLDA3	-0.493385026855448	0.0418341433820838	0.844249076703028	23612	ILMN_1659106	pleckstrin homology like domain family A member 3 [Source:HGNC Symbol;Acc:HGNC:8934]
ENSG00000085832	EPS15	-0.491873764653493	0.0418399616511569	0.844249076703028	2060	ILMN_1665357	epidermal growth factor receptor pathway substrate 15 [Source:HGNC Symbol;Acc:HGNC:3419]
ENSG00000155957	TMBIM4	-0.512635522218623	0.0418518121336299	0.844249076703028	51643	ILMN_1664750	transmembrane BAX inhibitor motif containing 4 [Source:HGNC Symbol;Acc:HGNC:24257]
ENSG00000004777	ARHGAP33	0.401259074060792	0.0418607613085806	0.844249076703028	115703	ILMN_1678781	Rho GTPase activating protein 33 [Source:HGNC Symbol;Acc:HGNC:23085]
ENSG00000139625	MAP3K12	-0.67564959108173	0.0419803086500797	0.844249076703028	7786	ILMN_1797189	mitogen-activated protein kinase kinase kinase 12 [Source:HGNC Symbol;Acc:HGNC:6851]
ENSG00000111261	MANSC1	-0.424640623949782	0.0420739802891866	0.844249076703028	54682	ILMN_1652490	MANSC domain containing 1 [Source:HGNC Symbol;Acc:HGNC:25505]
ENSG00000284498	MIR564	-0.421608065905629	0.0421675513438676	0.844249076703028	693149	ILMN_3308490	microRNA 564 [Source:HGNC Symbol;Acc:HGNC:32820]
ENSG00000119403	PHF19	0.725934204418291	0.0422041428884256	0.844249076703028	26147	ILMN_1745420	PHD finger protein 19 [Source:HGNC Symbol;Acc:HGNC:24566]
ENSG00000213614	HEXA	-0.468861866677543	0.0422106688366822	0.844249076703028	3073	ILMN_1813911	hexosaminidase subunit alpha [Source:HGNC Symbol;Acc:HGNC:4878]
ENSG00000143369	ECM1	-0.767546048581142	0.042221461382552	0.844249076703028	1893	ILMN_1658333	extracellular matrix protein 1 [Source:HGNC Symbol;Acc:HGNC:3153]
ENSG00000101945	SUV39H1	1.19683806672627	0.0422398021293199	0.844249076703028	6839	ILMN_1781479	suppressor of variegation 3-9 homolog 1 [Source:HGNC Symbol;Acc:HGNC:11479]
ENSG00000151917	BEND6	-0.928516400442168	0.0423327544475635	0.844249076703028	221336	ILMN_1706969	BEN domain containing 6 [Source:HGNC Symbol;Acc:HGNC:20871]
ENSG00000104043	ATP8B4	-1.42092433146278	0.0423767614693586	0.844249076703028	79895	ILMN_1783956	ATPase phospholipid transporting 8B4 (putative) [Source:HGNC Symbol;Acc:HGNC:13536]
ENSG00000153310	FAM49B	0.430250678328002	0.0424336066371477	0.844249076703028	51571	ILMN_1809400	family with sequence similarity 49 member B [Source:HGNC Symbol;Acc:HGNC:25216]
ENSG00000197785	ATAD3A	0.599823918314616	0.0424361983945034	0.844249076703028	55210	ILMN_1738530	ATPase family, AAA domain containing 3A [Source:HGNC Symbol;Acc:HGNC:25567]
ENSG00000132530	XAF1	-0.752290267248473	0.0424372957287902	0.844249076703028	54739	ILMN_2370573	XIAP associated factor 1 [Source:HGNC Symbol;Acc:HGNC:30932]
ENSG00000241343	RPL36A	0.936103860639074	0.0425081482042956	0.844249076703028	6173	ILMN_2112811	ribosomal protein L36a [Source:HGNC Symbol;Acc:HGNC:10359]
ENSG00000085733	CTTN	0.383730341074745	0.0425308448171461	0.844249076703028	2017	ILMN_1798838	cortactin [Source:HGNC Symbol;Acc:HGNC:3338]
ENSG00000117036	ETV3	0.479056163496336	0.0427141986715412	0.844249076703028	2117	ILMN_1703180	ETS variant 3 [Source:HGNC Symbol;Acc:HGNC:3492]
ENSG00000175354	PTPN2	0.611916268084584	0.0427218519862392	0.844249076703028	5771	ILMN_2296036	protein tyrosine phosphatase, non-receptor type 2 [Source:HGNC Symbol;Acc:HGNC:9650]
ENSG00000196562	SULF2	-1.5507590358196	0.0427641411007144	0.844249076703028	55959	ILMN_1667460	sulfatase 2 [Source:HGNC Symbol;Acc:HGNC:20392]
ENSG00000186517	ARHGAP30	-0.509055296375164	0.0427873778304054	0.844249076703028	257106	ILMN_2408851	Rho GTPase activating protein 30 [Source:HGNC Symbol;Acc:HGNC:27414]
ENSG00000174238	PITPNA	-0.338171442544606	0.0427900555762233	0.844249076703028	5306	ILMN_1715804	phosphatidylinositol transfer protein alpha [Source:HGNC Symbol;Acc:HGNC:9001]
ENSG00000239857	GET4	0.42909106911612	0.0430362101110965	0.844249076703028	51608	ILMN_1701724	golgi to ER traffic protein 4 [Source:HGNC Symbol;Acc:HGNC:21690]
ENSG00000285793	AC125232.2	-0.598355216492977	0.0430580381132702	0.844249076703028	285074	ILMN_2278433
ENSG00000180660	MAB21L1	-0.433158928098366	0.0430811174111695	0.844249076703028	4081	ILMN_1703980	mab-21 like 1 [Source:HGNC Symbol;Acc:HGNC:6757]
ENSG00000119403	PHF19	0.64576778248552	0.0432086432924841	0.844249076703028	26147	ILMN_1756676	PHD finger protein 19 [Source:HGNC Symbol;Acc:HGNC:24566]
ENSG00000129625	REEP5	-0.507299296188267	0.0432392795913389	0.844249076703028	7905	ILMN_1758941	receptor accessory protein 5 [Source:HGNC Symbol;Acc:HGNC:30077]
ENSG00000119392	GLE1	0.609357760441082	0.0432663693967124	0.844249076703028	2733	ILMN_1754912	GLE1, RNA export mediator [Source:HGNC Symbol;Acc:HGNC:4315]
ENSG00000113240	CLK4	-0.392625107800789	0.0432777563333733	0.844249076703028	57396	ILMN_1695853	CDC like kinase 4 [Source:HGNC Symbol;Acc:HGNC:13659]
ENSG00000120438	TCP1	1.05355995285566	0.0432900083778491	0.844249076703028	6950	ILMN_1660661	t-complex 1 [Source:HGNC Symbol;Acc:HGNC:11655]
ENSG00000104613	INTS10	-0.496297096418054	0.0434371955201948	0.844249076703028	55174	ILMN_1679483	integrator complex subunit 10 [Source:HGNC Symbol;Acc:HGNC:25548]
ENSG00000215375	MYL5	-1.04690389071339	0.0435239183980275	0.844249076703028	4636	ILMN_2203588	myosin light chain 5 [Source:HGNC Symbol;Acc:HGNC:7586]
ENSG00000156313	RPGR	0.399135014608905	0.0435398829932916	0.844249076703028	6103	ILMN_1768097	retinitis pigmentosa GTPase regulator [Source:HGNC Symbol;Acc:HGNC:10295]
ENSG00000235754	APOM	-0.465183829855191	0.0435733143005411	0.844249076703028	55937	ILMN_1731941	apolipoprotein M [Source:HGNC Symbol;Acc:HGNC:13916]
ENSG00000146670	CDCA5	1.51163667533882	0.0436982096828072	0.844249076703028	113130	ILMN_1683450	cell division cycle associated 5 [Source:HGNC Symbol;Acc:HGNC:14626]
ENSG00000114251	WNT5A	-0.745358866810731	0.0437274916384829	0.844249076703028	7474	ILMN_1800317	Wnt family member 5A [Source:HGNC Symbol;Acc:HGNC:12784]
ENSG00000123395	ATG101	0.492559106791666	0.0437384556355826	0.844249076703028	60673	ILMN_1772527	autophagy related 101 [Source:HGNC Symbol;Acc:HGNC:25679]
ENSG00000102172	SMS	1.23657486434545	0.0437619478075991	0.844249076703028	6611	ILMN_1694305	spermine synthase [Source:HGNC Symbol;Acc:HGNC:11123]
ENSG00000131381	RBSN	-0.350671535850485	0.0437936038334935	0.844249076703028	64145	ILMN_1799890	rabenosyn, RAB effector [Source:HGNC Symbol;Acc:HGNC:20759]
ENSG00000120860	WASHC3	-0.41996601082649	0.0438841066006386	0.844249076703028	51019	ILMN_1715569	WASH complex subunit 3 [Source:HGNC Symbol;Acc:HGNC:24256]
ENSG00000154222	CC2D1B	-0.489831307170467	0.0439667081965824	0.844249076703028	200014	ILMN_2149935	coiled-coil and C2 domain containing 1B [Source:HGNC Symbol;Acc:HGNC:29386]
ENSG00000263002	ZNF234	-0.458254881854972	0.0440909347057638	0.844249076703028	10780	ILMN_2103397	zinc finger protein 234 [Source:HGNC Symbol;Acc:HGNC:13027]
ENSG00000185361	TNFAIP8L1	0.509095254220494	0.0440969053926373	0.844249076703028	126282	ILMN_1684346	TNF alpha induced protein 8 like 1 [Source:HGNC Symbol;Acc:HGNC:28279]
ENSG00000179604	CDC42EP4	-0.666120291776972	0.0441371918131033	0.844249076703028	23580	ILMN_1745223	CDC42 effector protein 4 [Source:HGNC Symbol;Acc:HGNC:17147]
ENSG00000169213	RAB3B	1.23272987224855	0.0441399880727481	0.844249076703028	5865	ILMN_1722845	RAB3B, member RAS oncogene family [Source:HGNC Symbol;Acc:HGNC:9778]
ENSG00000151553	FAM160B1	-0.469988512630498	0.0442052302478074	0.844249076703028	57700	ILMN_3231638	family with sequence similarity 160 member B1 [Source:HGNC Symbol;Acc:HGNC:29320]
ENSG00000156697	UTP14A	0.496520106223189	0.0442696582388343	0.844249076703028	10813	ILMN_1688725	UTP14A, small subunit processome component [Source:HGNC Symbol;Acc:HGNC:10665]
ENSG00000071889	FAM3A	-0.397982017744305	0.0445087654501185	0.844249076703028	60343	ILMN_1808356	family with sequence similarity 3 member A [Source:HGNC Symbol;Acc:HGNC:13749]
ENSG00000182636	NDN	-1.20367906406587	0.0445293164113318	0.844249076703028	4692	ILMN_1692058	necdin, MAGE family member [Source:HGNC Symbol;Acc:HGNC:7675]
ENSG00000236251	HSPA1L	-0.373863124056559	0.0445505188785866	0.844249076703028	3305	ILMN_1654566	heat shock protein family A (Hsp70) member 1 like [Source:HGNC Symbol;Acc:HGNC:5234]
ENSG00000179041	RRS1	1.00933194306277	0.0446174331803138	0.844249076703028	23212	ILMN_1767658	ribosome biogenesis regulator homolog [Source:HGNC Symbol;Acc:HGNC:17083]
ENSG00000136147	PHF11	-0.643755680366499	0.0447343476082491	0.844249076703028	51131	ILMN_2390162	PHD finger protein 11 [Source:HGNC Symbol;Acc:HGNC:17024]
ENSG00000089063	TMEM230	-0.345660795977759	0.0447785808512036	0.844249076703028	29058	ILMN_2404539	transmembrane protein 230 [Source:HGNC Symbol;Acc:HGNC:15876]
ENSG00000084070	SMAP2	0.782536620916181	0.0448841714904932	0.844249076703028	64744	ILMN_2081682	small ArfGAP2 [Source:HGNC Symbol;Acc:HGNC:25082]
ENSG00000116679	IVNS1ABP	0.530508849544947	0.0449384666122747	0.844249076703028	10625	ILMN_2397750	influenza virus NS1A binding protein [Source:HGNC Symbol;Acc:HGNC:16951]
ENSG00000152642	GPD1L	-0.548275693724867	0.044938889985623	0.844249076703028	23171	ILMN_1694106	glycerol-3-phosphate dehydrogenase 1 like [Source:HGNC Symbol;Acc:HGNC:28956]
ENSG00000113108	APBB3	-0.518095629648345	0.0449519591667193	0.844249076703028	10307	ILMN_1740772	amyloid beta precursor protein binding family B member 3 [Source:HGNC Symbol;Acc:HGNC:20708]
ENSG00000168496	FEN1	0.722679144580092	0.0449691838639568	0.844249076703028	2237	ILMN_1755834	flap structure-specific endonuclease 1 [Source:HGNC Symbol;Acc:HGNC:3650]
ENSG00000133872	SARAF	-0.485329945459867	0.0451423297257971	0.844249076703028	51669	ILMN_1780141	store-operated calcium entry associated regulatory factor [Source:HGNC Symbol;Acc:HGNC:28789]
ENSG00000125124	BBS2	-0.673289931999335	0.0451880664280899	0.844249076703028	583	ILMN_2230035	Bardet-Biedl syndrome 2 [Source:HGNC Symbol;Acc:HGNC:967]
ENSG00000140105	WARS	-0.919001511153407	0.0452071781245637	0.844249076703028	7453	ILMN_1727271	tryptophanyl-tRNA synthetase [Source:HGNC Symbol;Acc:HGNC:12729]
ENSG00000066279	ASPM	1.19742440784873	0.0452208495133645	0.844249076703028	259266	ILMN_1815184	abnormal spindle microtubule assembly [Source:HGNC Symbol;Acc:HGNC:19048]
ENSG00000147684	NDUFB9	0.385829767156428	0.0452294748507051	0.844249076703028	4715	ILMN_3243859	NADH:ubiquinone oxidoreductase subunit B9 [Source:HGNC Symbol;Acc:HGNC:7704]
ENSG00000121064	SCPEP1	-0.825159679945222	0.0452474047860534	0.844249076703028	59342	ILMN_1767470	serine carboxypeptidase 1 [Source:HGNC Symbol;Acc:HGNC:29507]
ENSG00000114770	ABCC5	-0.571489978894579	0.0453585605858867	0.844249076703028	10057	ILMN_1651964	ATP binding cassette subfamily C member 5 [Source:HGNC Symbol;Acc:HGNC:56]
ENSG00000183684	ALYREF	0.797536358111289	0.0454043151384174	0.844249076703028	10189	ILMN_1750518	Aly/REF export factor [Source:HGNC Symbol;Acc:HGNC:19071]
ENSG00000244462	RBM12	0.388815273821409	0.0454965511061802	0.844249076703028	10137	ILMN_2329834	RNA binding motif protein 12 [Source:HGNC Symbol;Acc:HGNC:9898]
ENSG00000137509	PRCP	-0.407452786887076	0.0455609793855284	0.844249076703028	5547	ILMN_1769091	prolylcarboxypeptidase [Source:HGNC Symbol;Acc:HGNC:9344]
ENSG00000165480	SKA3	0.760386800179009	0.0455939205002375	0.844249076703028	221150	ILMN_1736816	spindle and kinetochore associated complex subunit 3 [Source:HGNC Symbol;Acc:HGNC:20262]
ENSG00000128581	IFT22	-0.369355792400162	0.0456088185377995	0.844249076703028	64792	ILMN_1787951	intraflagellar transport 22 [Source:HGNC Symbol;Acc:HGNC:21895]
ENSG00000014138	POLA2	1.10156960275655	0.0456219628423946	0.844249076703028	23649	ILMN_1696713	DNA polymerase alpha 2, accessory subunit [Source:HGNC Symbol;Acc:HGNC:30073]
ENSG00000176046	NUPR1	-0.879917110806199	0.0456306973439242	0.844249076703028	26471	ILMN_2404688	nuclear protein 1, transcriptional regulator [Source:HGNC Symbol;Acc:HGNC:29990]
ENSG00000197102	DYNC1H1	0.382720907421001	0.0456702058965593	0.844249076703028	1778	ILMN_1780302	dynein cytoplasmic 1 heavy chain 1 [Source:HGNC Symbol;Acc:HGNC:2961]
ENSG00000198768	APCDD1L	0.993800889598321	0.0456798768698769	0.844249076703028	164284	ILMN_1689431	APC down-regulated 1 like [Source:HGNC Symbol;Acc:HGNC:26892]
ENSG00000026950	BTN3A1	-0.417233356153142	0.0457376148703478	0.844249076703028	11119	ILMN_1802708	butyrophilin subfamily 3 member A1 [Source:HGNC Symbol;Acc:HGNC:1138]
ENSG00000165119	HNRNPK	0.61257577579671	0.0457485904751128	0.844249076703028	3190	ILMN_3179371	heterogeneous nuclear ribonucleoprotein K [Source:HGNC Symbol;Acc:HGNC:5044]
ENSG00000136448	NMT1	-0.349689106916766	0.0457533754133293	0.844249076703028	4836	ILMN_1762678	N-myristoyltransferase 1 [Source:HGNC Symbol;Acc:HGNC:7857]
ENSG00000005893	LAMP2	-0.759542866268786	0.0457709160708237	0.844249076703028	3920	ILMN_1673282	lysosomal associated membrane protein 2 [Source:HGNC Symbol;Acc:HGNC:6501]
ENSG00000144746	ARL6IP5	-0.429071677627624	0.0457767128810062	0.844249076703028	10550	ILMN_1769810	ADP ribosylation factor like GTPase 6 interacting protein 5 [Source:HGNC Symbol;Acc:HGNC:16937]
ENSG00000164308	ERAP2	1.36746066993875	0.0458050867607238	0.844249076703028	64167	ILMN_1743145	endoplasmic reticulum aminopeptidase 2 [Source:HGNC Symbol;Acc:HGNC:29499]
ENSG00000223953	C1QTNF5	-0.39872169477735	0.0458246823248036	0.844249076703028	114902	ILMN_1744487	C1q and TNF related 5 [Source:HGNC Symbol;Acc:HGNC:14344]
ENSG00000176826	FKBP9P1	-0.857441605387828	0.0459242781630608	0.844249076703028	360132	ILMN_2089977	FK506 binding protein 9 pseudogene 1 [Source:HGNC Symbol;Acc:HGNC:23568]
ENSG00000147601	TERF1	-0.665440154549814	0.0459351901811062	0.844249076703028	7013	ILMN_1694847	telomeric repeat binding factor 1 [Source:HGNC Symbol;Acc:HGNC:11728]
ENSG00000166913	YWHAB	0.64173754378588	0.0461139118137803	0.844249076703028	7529	ILMN_2277099	tyrosine 3-monooxygenase/tryptophan 5-monooxygenase activation protein beta [Source:HGNC Symbol;Acc:HGNC:12849]
ENSG00000203485	INF2	0.639445793648943	0.0461557492636863	0.844249076703028	64423	ILMN_1729596	inverted formin, FH2 and WH2 domain containing [Source:HGNC Symbol;Acc:HGNC:23791]
ENSG00000092330	TINF2	-0.503707849090136	0.0462709697302246	0.844249076703028	26277	ILMN_1697420	TERF1 interacting nuclear factor 2 [Source:HGNC Symbol;Acc:HGNC:11824]
ENSG00000107679	PLEKHA1	-0.395965533564236	0.0464884049048927	0.844249076703028	59338	ILMN_1662839	pleckstrin homology domain containing A1 [Source:HGNC Symbol;Acc:HGNC:14335]
ENSG00000149809	TM7SF2	-0.601080618706214	0.0468204247544164	0.844249076703028	7108	ILMN_1690040	transmembrane 7 superfamily member 2 [Source:HGNC Symbol;Acc:HGNC:11863]
ENSG00000108773	KAT2A	0.400672126161355	0.0468748387595332	0.844249076703028	2648	ILMN_1782247	lysine acetyltransferase 2A [Source:HGNC Symbol;Acc:HGNC:4201]
ENSG00000165891	E2F7	0.518211850963622	0.0469075703191273	0.844249076703028	144455	ILMN_1798210	E2F transcription factor 7 [Source:HGNC Symbol;Acc:HGNC:23820]
ENSG00000158604	TMED4	-0.40085092873707	0.046952110028449	0.844249076703028	222068	ILMN_1804148	transmembrane p24 trafficking protein 4 [Source:HGNC Symbol;Acc:HGNC:22301]
ENSG00000136152	COG3	-0.368142134711266	0.0469970012789129	0.844249076703028	83548	ILMN_2129715	component of oligomeric golgi complex 3 [Source:HGNC Symbol;Acc:HGNC:18619]
ENSG00000071967	CYBRD1	-0.898702027279404	0.0470381140389707	0.844249076703028	79901	ILMN_1712305	cytochrome b reductase 1 [Source:HGNC Symbol;Acc:HGNC:20797]
ENSG00000148444	COMMD3	-0.348597563460757	0.0471750905899903	0.844249076703028	23412	ILMN_1690392	COMM domain containing 3 [Source:HGNC Symbol;Acc:HGNC:23332]
ENSG00000142945	KIF2C	1.03094299964622	0.0472227990110717	0.844249076703028	11004	ILMN_1685916	kinesin family member 2C [Source:HGNC Symbol;Acc:HGNC:6393]
ENSG00000132436	FIGNL1	0.474929345098425	0.0472289408805199	0.844249076703028	63979	ILMN_2389114	fidgetin like 1 [Source:HGNC Symbol;Acc:HGNC:13286]
ENSG00000113575	PPP2CA	0.39348556740762	0.047299609705471	0.844249076703028	5515	ILMN_1722858	protein phosphatase 2 catalytic subunit alpha [Source:HGNC Symbol;Acc:HGNC:9299]
ENSG00000089685	BIRC5	1.66475793788011	0.0473119322921931	0.844249076703028	332	ILMN_2349459	baculoviral IAP repeat containing 5 [Source:HGNC Symbol;Acc:HGNC:593]
ENSG00000168078	PBK	1.7292411010447	0.0473671294594793	0.844249076703028	55872	ILMN_1673673	PDZ binding kinase [Source:HGNC Symbol;Acc:HGNC:18282]
ENSG00000007341	ST7L	-0.485759937055754	0.0474502683409265	0.844249076703028	54879	ILMN_2410113	suppression of tumorigenicity 7 like [Source:HGNC Symbol;Acc:HGNC:18441]
ENSG00000183508	TENT5C	1.26082059496103	0.0474536521302023	0.844249076703028	54855	ILMN_1713266	terminal nucleotidyltransferase 5C [Source:HGNC Symbol;Acc:HGNC:24712]
ENSG00000117751	PPP1R8	0.527429177464127	0.0475069640846537	0.844249076703028	5511	ILMN_1781526	protein phosphatase 1 regulatory subunit 8 [Source:HGNC Symbol;Acc:HGNC:9296]
ENSG00000070214	SLC44A1	-0.359397229955308	0.047521452443314	0.844249076703028	23446	ILMN_1700695	solute carrier family 44 member 1 [Source:HGNC Symbol;Acc:HGNC:18798]
ENSG00000179954	SSC5D	-1.30732282352947	0.0475504588142494	0.844249076703028	284297	ILMN_1763891	scavenger receptor cysteine rich family member with 5 domains [Source:HGNC Symbol;Acc:HGNC:26641]
ENSG00000138085	ATRAID	-0.465768973175415	0.047607291709446	0.844249076703028	51374	ILMN_2386016	all-trans retinoic acid induced differentiation factor [Source:HGNC Symbol;Acc:HGNC:24090]
ENSG00000038382	TRIO	0.520295369441657	0.0476651984522545	0.844249076703028	7204	ILMN_1805792	trio Rho guanine nucleotide exchange factor [Source:HGNC Symbol;Acc:HGNC:12303]
ENSG00000085491	SLC25A24	0.442863847960445	0.0478907328825871	0.844249076703028	29957	ILMN_1752639	solute carrier family 25 member 24 [Source:HGNC Symbol;Acc:HGNC:20662]
ENSG00000108175	ZMIZ1	-0.366375615653	0.0479437516487784	0.844249076703028	57178	ILMN_1771627	zinc finger MIZ-type containing 1 [Source:HGNC Symbol;Acc:HGNC:16493]
ENSG00000137804	NUSAP1	1.70499838005032	0.0479523629478182	0.844249076703028	51203	ILMN_1726720	nucleolar and spindle associated protein 1 [Source:HGNC Symbol;Acc:HGNC:18538]
ENSG00000181472	ZBTB2	0.511624427796765	0.0480771125680165	0.844249076703028	57621	ILMN_1766247	zinc finger and BTB domain containing 2 [Source:HGNC Symbol;Acc:HGNC:20868]
ENSG00000100345	MYH9	0.406036873255363	0.0480772522627931	0.844249076703028	4627	ILMN_1722872	myosin heavy chain 9 [Source:HGNC Symbol;Acc:HGNC:7579]
ENSG00000119699	TGFB3	-1.02261516080602	0.0480882237727416	0.844249076703028	7043	ILMN_1687652	transforming growth factor beta 3 [Source:HGNC Symbol;Acc:HGNC:11769]
ENSG00000088876	ZNF343	-0.384506267473845	0.0481282463133545	0.844249076703028	79175	ILMN_1810832	zinc finger protein 343 [Source:HGNC Symbol;Acc:HGNC:16017]
ENSG00000163171	CDC42EP3	0.758612241753494	0.0481347815927746	0.844249076703028	10602	ILMN_1736327	CDC42 effector protein 3 [Source:HGNC Symbol;Acc:HGNC:16943]
ENSG00000106330	MOSPD3	-0.350473804451142	0.0481842563736646	0.844249076703028	64598	ILMN_2356909	motile sperm domain containing 3 [Source:HGNC Symbol;Acc:HGNC:25078]
ENSG00000010244	ZNF207	0.427766063860789	0.0482754679988487	0.844249076703028	7756	ILMN_1778177	zinc finger protein 207 [Source:HGNC Symbol;Acc:HGNC:12998]
ENSG00000178425	NT5DC1	-0.455750284621009	0.0483953803450736	0.844249076703028	221294	ILMN_1680673	5'-nucleotidase domain containing 1 [Source:HGNC Symbol;Acc:HGNC:21556]
ENSG00000111641	NOP2	0.544072449753734	0.0484890410972006	0.844249076703028	4839	ILMN_2328433	NOP2 nucleolar protein [Source:HGNC Symbol;Acc:HGNC:7867]
ENSG00000120963	ZNF706	-0.374631639471155	0.0484995726987696	0.844249076703028	51123	ILMN_1702384	zinc finger protein 706 [Source:HGNC Symbol;Acc:HGNC:24992]
ENSG00000111335	OAS2	-1.19867643971409	0.0486679614973755	0.844249076703028	4939	ILMN_1674063	2'-5'-oligoadenylate synthetase 2 [Source:HGNC Symbol;Acc:HGNC:8087]
ENSG00000161800	RACGAP1	1.17269450209885	0.0486712000725156	0.844249076703028	29127	ILMN_2077550	Rac GTPase activating protein 1 [Source:HGNC Symbol;Acc:HGNC:9804]
ENSG00000170275	CRTAP	-0.527165232632362	0.0487624711260735	0.844249076703028	10491	ILMN_1720484	cartilage associated protein [Source:HGNC Symbol;Acc:HGNC:2379]
ENSG00000144136	SLC20A1	0.826922756011689	0.0487627897026417	0.844249076703028	6574	ILMN_1672662	solute carrier family 20 member 1 [Source:HGNC Symbol;Acc:HGNC:10946]
ENSG00000125863	MKKS	-0.453269929260297	0.0487777363708159	0.844249076703028	8195	ILMN_1718718	McKusick-Kaufman syndrome [Source:HGNC Symbol;Acc:HGNC:7108]
ENSG00000160803	UBQLN4	0.370867707173377	0.0487850626393927	0.844249076703028	56893	ILMN_1789349	ubiquilin 4 [Source:HGNC Symbol;Acc:HGNC:1237]
ENSG00000138675	FGF5	1.12404261348621	0.0488203755117534	0.844249076703028	2250	ILMN_1740871	fibroblast growth factor 5 [Source:HGNC Symbol;Acc:HGNC:3683]
ENSG00000207769	MIR586	0.604059421344628	0.0488233650181669	0.844249076703028	693171	ILMN_3310113	microRNA 586 [Source:HGNC Symbol;Acc:HGNC:32842]
ENSG00000280798	LINC00294	-0.436649438518759	0.0488372958375295	0.844249076703028	283267	ILMN_3244521	long intergenic non-protein coding RNA 294 [Source:HGNC Symbol;Acc:HGNC:27456]
ENSG00000131153	GINS2	1.64019369483144	0.0489705341106625	0.844249076703028	51659	ILMN_1809590	GINS complex subunit 2 [Source:HGNC Symbol;Acc:HGNC:24575]
ENSG00000198610	AKR1C4	-1.24070097756145	0.0490761526948404	0.844249076703028	1109	ILMN_1687757	aldo-keto reductase family 1 member C4 [Source:HGNC Symbol;Acc:HGNC:387]
ENSG00000129219	PLD2	-0.453320628043529	0.0490871719222076	0.844249076703028	5338	ILMN_1697880	phospholipase D2 [Source:HGNC Symbol;Acc:HGNC:9068]
ENSG00000166508	MCM7	1.1664043635975	0.049216333045444	0.844249076703028	4176	ILMN_1663195	minichromosome maintenance complex component 7 [Source:HGNC Symbol;Acc:HGNC:6950]
ENSG00000115163	CENPA	1.19626593480997	0.0493114647099547	0.844249076703028	1058	ILMN_1801257	centromere protein A [Source:HGNC Symbol;Acc:HGNC:1851]
ENSG00000131747	TOP2A	1.53237281090945	0.0494162204672237	0.844249076703028	7153	ILMN_1686097	DNA topoisomerase II alpha [Source:HGNC Symbol;Acc:HGNC:11989]
ENSG00000164548	TRA2A	0.576845844911088	0.0494445550446414	0.844249076703028	29896	ILMN_1731043	transformer 2 alpha homolog [Source:HGNC Symbol;Acc:HGNC:16645]
ENSG00000096171	VARS	0.621629079085456	0.0494505028151189	0.844249076703028	7407	ILMN_1696601	valyl-tRNA synthetase [Source:HGNC Symbol;Acc:HGNC:12651]
ENSG00000100526	CDKN3	1.52602589651855	0.0495807408257709	0.844249076703028	1033	ILMN_1666305	cyclin dependent kinase inhibitor 3 [Source:HGNC Symbol;Acc:HGNC:1791]
ENSG00000116005	PCYOX1	-0.558233619383431	0.0496087753566933	0.844249076703028	51449	ILMN_1679725	prenylcysteine oxidase 1 [Source:HGNC Symbol;Acc:HGNC:20588]
ENSG00000136891	TEX10	0.510914554221351	0.0497057639056757	0.844249076703028	54881	ILMN_1653529	testis expressed 10 [Source:HGNC Symbol;Acc:HGNC:25988]
ENSG00000139174	PRICKLE1	-0.618971883464429	0.0498443838561638	0.844249076703028	144165	ILMN_1741356	prickle planar cell polarity protein 1 [Source:HGNC Symbol;Acc:HGNC:17019]
ENSG00000139197	PEX5	-0.421685496973877	0.0498644022337779	0.844249076703028	5830	ILMN_1660232	peroxisomal biogenesis factor 5 [Source:HGNC Symbol;Acc:HGNC:9719]
ENSG00000089248	ERP29	-0.527263939504181	0.049867861406812	0.844249076703028	10961	ILMN_2323048	endoplasmic reticulum protein 29 [Source:HGNC Symbol;Acc:HGNC:13799]
ENSG00000117525	F3	0.722703178330298	0.0499797114728871	0.844249076703028	2152	ILMN_1797009	coagulation factor III, tissue factor [Source:HGNC Symbol;Acc:HGNC:3541]
